# Supplementary material for: Prediction of Blood-Brain Barrier Penetration (BBBP) Based on Molecular Descriptors of the Free-Form and In-Blood-Form Datasets
Source: Molecules. 2021 Dec 7;26(24):7428. doi: 10.3390/molecules26247428 (PMC8708321; doi:10.3390/molecules26247428)
Supplement: Supplementary file 1 [file molecules-26-07428-s001.zip]

Archive with 6 entries (5 files):
- SupplementaryData/
- SupplementaryData/bbbp_blood.csv
- SupplementaryData/bbbp_free.csv
- SupplementaryData/bbbp_intact.csv
- SupplementaryData/lbbb31.csv
- SupplementaryData/tx95.csv
