# Supplementary material for: Prediction of Blood-Brain Barrier Penetration (BBBP) Based on Molecular Descriptors of the Free-Form and In-Blood-Form Datasets
Source: Molecules. 2021 Dec 7;26(24):7428. doi: 10.3390/molecules26247428 (PMC8708321; doi:10.3390/molecules26247428)
Supplement: Supplementary file 1 [file molecules-26-07428-s001.zip › SupplementaryData/bbbp_free.csv]

num	name	p_np	smiles
2	Terbutylchlorambucil	1	CC(C)(C)OC(=O)CCCc1ccc(N(CCCl)CCCl)cc1
3	40730	1	CC1COc2c(N3CCN(C)CC3)c(F)cc3c(=O)c(C(=O)O)cn1c23
4	24	1	CC(=O)NCCCOc1cccc(CN2CCCCC2)c1
5	cloxacillin	1	Cc1onc(-c2ccccc2Cl)c1C(=O)N[C@@H]1C(=O)N2[C@@H](C(=O)O)C(C)(C)S[C@H]12
6	cefoperazone	1	CCN1CCN(C(=O)N[C@@H](C(=O)N[C@@H]2C(=O)N3C(C(=O)O)=C(CSc4nnnn4C)CS[C@H]23)c2ccc(O)cc2)C(=O)C1=O
7	rolitetracycline	1	CN(C)[C@@H]1C(=O)/C(=C(/O)NCN2CCCC2)C(=O)[C@@]2(O)C(=O)C3=C(O)c4c(O)cccc4[C@@](C)(O)[C@H]3C[C@@H]12
8	ondansetron	1	Cc1nccn1CC1CCc2c(c3ccccc3n2C)C1=O
9	diltiazem	1	COc1ccc([C@@H]2Sc3ccccc3N(CCN(C)C)C(=O)[C@@H]2OC(C)=O)cc1
10	Amiloride	1	NC(N)=NC(=O)c1nc(Cl)c(N)nc1N
11	M2L-663581	0	CN1Cc2c(-c3noc(C(C)(O)CO)n3)ncn2-c2cccc(Cl)c2C1=O
12	alovudine	1	Cc1cn([C@H]2C[C@H](F)[C@@H](CO)O2)c(=O)[nH]c1=O
13	18	1	ClCCl
14	24959	1	CC(C)(C)NC(=O)C1CC2CCCCC2CN1CC(O)C(Cc1ccccc1)NC(=O)C(CC(N)=O)NC(=O)c1ccc2ccccc2n1
15	methadone	1	CCC(=O)C(CC(C)N(C)C)(c1ccccc1)c1ccccc1
16	alfentanil	1	CCC(=O)N(c1ccccc1)C1(COC)CCN(CCn2nnn(CC)c2=O)CC1
18	hyoscyamine	1	CN1C2CCC1CC(OC(=O)[C@H](CO)c1ccccc1)C2
19	glyburide	1	COc1ccc(Cl)cc1C(=O)NCCc1ccc(S(=O)(=O)NC(=O)NC2CCCCC2)cc1
20	lamotrigine	1	Nc1nnc(-c2cccc(Cl)c2Cl)c(N)n1
21	2-Methylpentane	1	CCCC(C)C
22	Dexamfetamine	1	C[C@H](N)Cc1ccccc1
23	SKF-93619	0	CN(C)Cc1ccc(CSCCNc2nc(=O)c(Cc3ccc4ccccc4c3)c[nH]2)o1
24	nadolol	1	CC(C)(C)NCC(O)COc1cccc2c1C[C@H](O)[C@H](O)C2
25	sufentanil	1	CCC(=O)N(c1ccccc1)C1(COC)CCN(CCc2cccs2)CC1
26	12	0	CCNC(=NC#N)NCCSCc1ncccc1Br
27	zolpidem	1	Cc1ccc(-c2nc3ccc(C)cn3c2CC(=O)N(C)C)cc1
28	clozapine	1	CN1CCN(C2=c3ccccc3=Nc3ccc(Cl)cc3N2)CC1
29	Org12692	1	FC(F)(F)c1ccc(N2CCNCC2)nc1Cl
30	piperacillin	1	CCN1CCN(C(=O)N[C@@H](C(=O)N[C@@H]2C(=O)N3[C@@H](C(=O)O)C(C)(C)S[C@H]23)c2ccccc2)C(=O)C1=O
31	Pentobarbital	1	CCCC(C)C1(CC)C(=O)NC(=O)NC1=O
32	Levofloxacin	1	C[C@H]1COc2c(N3CCN(C)CC3)c(F)cc3c(=O)c(C(=O)O)cn1c23
33	compound 40	1	O=C(NCCCOc1cccc(CN2CCCCC2)c1)c1ccccc1
34	RO19-4603	1	CN1Cc2c(C(=O)OC(C)(C)C)ncn2-c2ccsc2C1=O
35	fentanyl	1	CCC(=O)N(c1ccccc1)C1CCN(CCc2ccccc2)CC1
36	etomidate	1	CCOC(=O)c1cncn1C(C)c1ccccc1
37	11a	0	CN(C)c1cc(-c2nc(N)n[nH]2)ccn1
38	prochlorperazine	1	CN1CCN(CCCN2c3ccccc3Sc3ccc(Cl)cc32)CC1
39	2-(3'-Iodo-4'-aminophenyl)-6-hydroxybenzothiazole	1	Nc1ccc(-c2nc3ccc(O)cc3s2)cc1I
40	compound 34	0	CC(=O)Nc1cccc(-c2csc(N=C(N)N)n2)c1
41	granisetron	1	CN1[C@H]2CCC[C@@H]1CC(NC(=O)c1nn(C)c3ccccc13)C2
42	thiamphenicol	1	CS(=O)(=O)c1ccc([C@@H](O)[C@@H](CO)NC(=O)C(Cl)Cl)cc1
43	16	1	NC(N)=Nc1nc(-c2ccccc2)cs1
44	mexiletine	1	Cc1cccc(C)c1OCC(C)N
45	dextropropoxyphene	1	CCC(=O)O[C@](Cc1ccccc1)(c1ccccc1)[C@H](C)CN(C)C
46	Nor-1-chlorpromazine	1	CNCCCN1c2ccccc2Sc2ccc(Cl)cc21
47	compound 37	1	CN(C)Cc1ccc(-c2cccc(NC3N=CC=C3[N+](=O)[O-])c2)o1
48	cefamandole	1	Cn1nnnc1SCC1=C(C(=O)O)N2C(=O)[C@@H](NC(=O)[C@H](O)c3ccccc3)[C@H]2SC1
49	Y-G 15	1	CN(C)CCc1ccccn1
50	Org13011	1	O=C1CCCN1CCCCN1CCN(c2cc(C(F)(F)F)ccn2)CC1
51	Quinidine	1	C=C[C@H]1CN2CC[C@H]1C[C@@H]2[C@@H](O)c1ccnc2ccc(OC)cc12
52	38480	1	CCc1ccccc1
54	vinblastine	1	CC[C@]1(O)C[C@H]2CN(CCc3c([nH]c4ccccc34)[C@@](C(=O)OC)(c3cc4c(cc3OC)N(C)[C@H]3[C@@](O)(C(=O)OC)[C@H](OC(C)=O)[C@]5(CC)C=CCN6CC[C@]43[C@@H]65)C2)C1
55	Bacitracin	1	CCCC(=O)Nc1ccc(OCC(O)CNC(C)C)c(C(C)=O)c1
56	Nor-2-chlorpromazine	1	NCCCN1c2ccccc2Sc2ccc(Cl)cc21
57	compound 36	1	CN(C)Cc1ccc(CSCCNc2[nH]cc(Cc3ccccc3)c2[N+](=O)[O-])o1
58	19	0	CNC(=NC#N)Nc1cccc(-c2csc(N=C(N)N)n2)c1
59	Y-G 14	1	CNCCc1ccccn1
60	15	1	O=[N+]([O-])c1c(Cc2ccccc2)c[nH]c1NCCSCc1ccccn1
61	sertraline	1	CN[C@H]1CC[C@@H](c2ccc(Cl)c(Cl)c2)c2ccccc21
62	22767	1	CN=C(NC#N)NCCSCc1csc(N=C(N)N)n1
64	vincristine	1	CC[C@]1(O)C[C@H]2CN(CCc3c([nH]c4ccccc34)[C@@](C(=O)OC)(c3cc4c(cc3OC)N(C=O)[C@H]3[C@@](O)(C(=O)OC)[C@H](OC(C)=O)[C@]5(CC)C=CCN6CC[C@]43[C@@H]65)C2)C1
65	SB-222200	1	CCC(NC(=O)c1c(C)c(-c2ccccc2)nc2ccccc12)c1ccccc1
66	SB-656104-A	1	O=S(=O)(c1ccc2cc[nH]c2c1)N1CCCC1CCN1CCC(Oc2cccc(Cl)c2)CC1
67	compound 38	1	CN(C)Cc1ccnc(-c2cccc(NC3N=CC=C3[N+](=O)[O-])c2)c1
68	maprotiline	1	CNCCCC12CCC(c3ccccc31)c1ccccc12
69	compound 43	1	c1cc(CN2CCCCC2)cc(OCCCNc2nccs2)c1
70	MIL-663581	0	CN1Cc2c(-c3noc(C(C)(C)O)n3)ncn2-c2cccc(Cl)c2C1=O
71	cefotaxime	1	CO/N=C(/C(=O)N[C@@H]1C(=O)N2C(C(=O)O)=C(COC(C)=O)CS[C@H]12)c1csc(N)n1
72	carbamazepine-10	1	NC(=O)N1c2ccccc2C2OC2c2ccccc21
73	Cyclohexane	1	C1CCCCC1
74	2	1	Cc1csc(N=C(N)N)n1
75	SKF89124	1	CCCN(CCC)CCc1ccc(O)c2c1CC(=O)N2
76	Org5222	1	CN1CC2c3ccccc3Oc3ccc(Cl)cc3C2C1
77	compound 35	0	CN(C)Cc1ccc(CSCCNC2N=CC=C2[N+](=O)[O-])o1
78	cefuroxime	1	CO/N=C(\C(=O)N[C@@H]1C(=O)N2C(C(=O)O)=C(COC(N)=O)CS[C@H]12)c1ccco1
79	compound 45	1	c1cc(CN2CCCCC2)cc(OCCCNc2nc3ccccc3o2)c1
80	Org4428	1	Cc1cccc2c1Oc1ccccc1C1(O)CCN(C)CC21
81	compound 32	1	O=[N+]([O-])C1=CC=NC1NCCSCc1ccccn1
82	Bretyliumtosilate	1	CCCSc1ccc2[nH]c(NC(=O)OC)nc2c1
83	Y-G 20	0	NCCc1cn2ccccc2n1
84	ornidazole	1	Cc1ncc([N+](=O)[O-])n1CC(O)CCl
85	SKF101468	1	CCCN(CCC)CCc1cccc2c1CC(=O)N2
86	Org30526	1	Clc1ccc2c(c1)C1CNCC1c1ccccc1O2
87	36	1	CN(C)CCC=C1c2ccccc2CCc2ccccc21
88	ceftriaxone	1	CO/N=C(\C(=O)N[C@@H]1C(=O)N2C(C(=O)O)=C(CSc3nc(=O)c(=O)[nH]n3C)CS[C@H]12)c1csc(N)n1
89	compound 42	1	c1ccc(NCCCOc2cccc(CN3CCCCC3)c2)nc1
90	Org32104	1	Cc1cccc2c1Oc1ccccc1C1(O)CCNCC21
91	compound 31	1	O=[N+]([O-])C1=CC=NC1NCCSCc1ncccc1Br
92	SB204457	1	COc1cc2c(c(OC)c1OC)-c1ccc(OC)c(=O)cc1C(NC(C)=O)CC2
93	compound 41	1	OCCCOc1cccc(CN2CCCCC2)c1
94	clomethiazole	1	Cc1ncsc1CCCl
95	celiprolol	1	CCN(CC)C(=O)Nc1ccc(OCC(O)CNC(C)(C)C)c(C(C)=O)c1
96	1,1,1-Trifluro-2-chloroethane	1	FC(F)(F)CCl
97	33	1	CC(C)c1nc(-c2ncn3c2CN(C)C(=O)c2c(Cl)cccc2-3)no1
98	cefoxitin	1	CO[C@@]1(NC(=O)Cc2cccs2)C(=O)N2C(C(=O)O)=C(COC(N)=O)CS[C@@H]21
99	Org34167	1	C=CCC(N)c1ccccc1-c1noc2ccccc12
100	9-OH Risperidone	1	Cc1nc2n(c(=O)c1CCN1CCC(c3noc4cc(F)ccc34)CC1)CCCC2O
101	acetaminophen	1	CC(=O)Nc1ccc(O)cc1
103	allopurinol	0	O=c1ncnc2[nH][nH]cc1-2
104	Alprostadil	0	CCCCC[C@H](O)/C=C/[C@H]1[C@H](O)CC(=O)[C@@H]1CCCCCCC(=O)O
105	aminophylline	0	Cn1c(=O)c2[nH]cnc2n(C)c1=O
106	Amiodarone	0	CCCCc1oc2ccccc2c1C(=O)c1cc(I)c(OCCN(CC)CC)c(I)c1
107	amoxicillin	0	CC1(C)S[C@@H]2[C@H](NC(=O)[C@H](N)c3ccc(O)cc3)C(=O)N2[C@H]1C(=O)O
108	ampicillin	0	CC1(C)S[C@@H]2[C@H](NC(=O)[C@H](N)c3ccccc3)C(=O)N2[C@H]1C(=O)O
109	androsan	0	C[C@]1(O)CC[C@H]2[C@@H]3CCC4=CC(=O)CC[C@]4(C)[C@H]3CC[C@@]21C
110	oxaflumazine	1	FC(F)(F)c1ccc2c(c1)N(CCCN1CCN(CCC3OCCCO3)CC1)c1ccccc1S2
111	oxazepam	1	O=C1Nc2ccc(Cl)cc2C(c2ccccc2)=NC1O
112	oxiperomide	1	O=c1[nH]c2ccccc2n1C1CCN(CCOc2ccccc2)CC1
113	oxycodone	1	COc1ccc2c3c1O[C@H]1C(=O)CC[C@@]4(O)[C@@H](C2)N(C)CC[C@]314
114	oxymorphone	1	CN1CC[C@]23c4c5ccc(O)c4O[C@H]2C(=O)CC[C@@]3(O)[C@H]1C5
115	pecazine	1	CN1CCCC(CN2c3ccccc3Sc3ccccc32)C1
116	pemoline	1	NC1=NC(=O)C(c2ccccc2)O1
117	pentazocine	1	CC(C)=CCN1CC[C@@]2(C)c3cc(O)ccc3C[C@@H]1[C@H]2C
118	Ethionamide	1	CCc1cc(C(N)=S)ccn1
119	Etoposide	0	COc1cc([C@@H]2c3cc4c(cc3[C@@H](O[C@@H]3O[C@@H]5CO[C@@H](C)O[C@H]5[C@H](O)[C@H]3O)C3COC(=O)[C@@H]32)OCO4)cc(OC)c1O
120	Famotidine	1	NC(N)=Nc1nc(CSCCC(N)=NS(N)(=O)=O)cs1
121	Fluconazole	1	OC(Cn1cncn1)(Cn1cncn1)c1ccc(F)cc1F
122	Foscarnetsodium	1	O=C(O)P(=O)(O)O
123	Gabapentin	1	NCC1(CC(=O)O)CCCCC1
124	Nafcillin	0	CCOc1ccc2ccccc2c1C(=O)N[C@@H]1C(=O)N2[C@@H](C(=O)O)C(C)(C)S[C@H]12
125	Nalidixicacid	0	CCn1cc(C(=O)O)c(=O)c2ccc(C)nc21
126	Nelfinavir	0	Cc1c(O)cccc1C(=O)N[C@@H](CSc1ccccc1)[C@H](O)CN1C[C@H]2CCCC[C@H]2C[C@H]1C(=O)NC(C)(C)C
127	Astemizole	0	COc1ccc(CCN2CCC(Nc3nc4ccccc4n3Cc3ccc(F)cc3)CC2)cc1
129	Auxeomycin	0	CN(C)[C@@H]1C(=O)/C(=C(\N)O)C(=O)[C@@]2(O)C(=O)C3=C(O)c4c(O)ccc(Cl)c4[C@@](C)(O)[C@H]3C[C@@H]12
130	Betamethasone	0	C[C@H]1C[C@H]2[C@@H]3CCC4=CC(=O)C=C[C@]4(C)[C@@]3(F)[C@@H](O)C[C@]2(C)[C@@]1(O)C(=O)CO
131	carbenicillin	0	CC1(C)S[C@@H]2[C@H](NC(=O)C(C(=O)O)c3ccccc3)C(=O)N2[C@H]1C(=O)O
132	carbidopa	0	C[C@@](Cc1ccc(O)c(O)c1)(NN)C(=O)O
133	carteolol	0	CC(C)(C)NCC(O)COc1cccc2c1CCC(=O)N2
134	Cefazolin	0	Cc1nnc(SCC2=C(C(=O)O)N3C(=O)[C@@H](NC(=O)Cn4cnnn4)[C@H]3SC2)s1
135	cephapirin	0	CC(=O)OCC1=C(C(=O)O)N2C(=O)[C@@H](NC(=O)CSc3ccncc3)[C@H]2SC1
136	chlorambucil	0	O=C(O)CCCc1ccc(N(CCCl)CCCl)cc1
137	pergolide	1	CCCN1C[C@H](CSC)C[C@@H]2c3cccc4[nH]cc(c34)C[C@H]21
138	perlapine	1	CN1CCN(C2=Nc3ccccc3Cc3ccccc32)CC1
139	perphenazine-HCl	1	OCCN1CCN(CCCN2c3ccccc3Sc3ccc(Cl)cc32)CC1
140	pethidine	1	CCOC(=O)C1(c2ccccc2)CCN(C)CC1
141	phencyclidine	1	c1ccc(C2(N3CCCCC3)CCCCC2)cc1
142	phenelzine sulfate	1	NNCCc1ccccc1
143	phenobarbital	1	CCC1(c2ccccc2)C(=O)NC(=O)NC1=O
144	phenprobamate	1	NC(=O)OCCCc1ccccc1
145	physostigmine	1	CNC(=O)Oc1ccc2c(c1)[C@]1(C)CCN(C)[C@@H]1N2C
146	Norepinephrine	0	NCC(O)c1ccc(O)c(O)c1
147	Omeprazole	0	COc1ccc2nc(S(=O)Cc3ncc(C)c(OC)c3C)[nH]c2c1
148	Oxacillin	0	Cc1onc(-c2ccccc2)c1C(=O)N[C@@H]1C(=O)N2[C@@H](C(=O)O)C(C)(C)S[C@H]12
149	Pentostatin	1	OC[C@H]1O[C@@H](n2cnc3c2NC=NC[C@H]3O)C[C@@H]1O
150	Phenoxymethylpenicillin	0	CC1(C)S[C@@H]2[C@H](NC(=O)COc3ccccc3)C(=O)N2[C@H]1C(=O)O
151	chloramphenicol	0	O=C(NC(CO)C(O)c1ccc([N+](=O)[O-])cc1)C(Cl)Cl
152	chlorothiazide	0	NS(=O)(=O)c1cc2c(cc1Cl)NC=NS2(=O)=O
153	chlorpropamide	0	CCCNC(=O)NS(=O)(=O)c1ccc(Cl)cc1
155	chlorthalidone	0	NS(=O)(=O)c1cc(C2(O)NC(=O)c3ccccc32)ccc1Cl
156	clofibrate	0	CCOC(=O)C(C)(C)Oc1ccc(Cl)cc1
157	clofibric acid	0	CC(C)(Oc1ccc(Cl)cc1)C(=O)O
158	clotrimazole	0	Clc1ccccc1C(c1ccccc1)(c1ccccc1)n1ccnc1
159	corticosterone	0	C[C@]12C[C@H](O)[C@H]3[C@@H](CCC4=CC(=O)CC[C@@]43C)[C@@H]1CC[C@@H]2C(=O)CO
160	Cortisone	0	C[C@]12CC(=O)[C@H]3[C@@H](CCC4=CC(=O)CC[C@@]43C)[C@@H]1CC[C@]2(O)C(=O)CO
161	piflutixol	1	OCCC1CCN(CC/C=C2\c3ccc(F)cc3Sc3ccc(C(F)(F)F)cc32)CC1
162	pimozide	1	O=c1[nH]c2ccccc2n1C1CCN(CCCC(c2ccc(F)cc2)c2ccc(F)cc2)CC1
163	pinoxepin	1	OCCN1CCN(CC/C=C2/c3ccccc3COc3ccc(Cl)cc32)CC1
164	pipamperone	1	NC(=O)C1(N2CCCCC2)CCN(CCCC(=O)c2ccc(F)cc2)CC1
165	prazepam	1	O=C1CN=C(c2ccccc2)c2cc(Cl)ccc2N1CC1CC1
166	pregnanolone	1	CC(=O)[C@H]1CC[C@H]2[C@@H]3CC[C@@H]4C[C@H](O)CC[C@]4(C)[C@H]3CC[C@]12C
167	primidone	1	CCC1(c2ccccc2)C(=O)NCNC1=O
168	procaine	1	CCN(CC)CCOC(=O)c1ccc(N)cc1
169	procyclidine	1	OC(CCN1CCCC1)(c1ccccc1)C1CCCCC1
170	promazine	1	CN(C)CCCN1c2ccccc2Sc2ccccc21
171	Pindolol	1	CC(C)NCC(O)COc1cccc2[nH]ccc12
172	Plicamycin	1	CO[C@H](C(=O)[C@@H](O)[C@@H](C)O)[C@@H]1Cc2cc3cc(O[C@H]4C[C@@H](O[C@H]5C[C@@H](O)[C@H](O)[C@@H](C)O5)[C@H](O)[C@@H](C)O4)c(C)c(O)c3c(O)c2C(=O)[C@H]1O[C@H]1C[C@@H](O[C@H]2C[C@@H](O[C@H]3C[C@](C)(O)[C@H](O)[C@@H](C)O3)[C@H](O)[C@@H](C)O2)[C@H](O)[C@@H](C)O1
173	Pravastatin	0	CC[C@H](C)C(=O)O[C@H]1C[C@H](O)C=C2C=C[C@H](C)[C@H](CC[C@@H](O)C[C@@H](O)CC(=O)O)[C@H]21
174	Praziquantel	1	O=C(C1CCCCC1)N1CC(=O)N2CCc3ccccc3C2C1
175	Trimethoprim	1	COc1cc(Cc2cnc(N)nc2N)cc(OC)c1OC
177	Trometamol	0	NC(CO)(CO)CO
178	Trovafloxacin	1	NC1[C@@H]2CN(c3nc4c(cc3F)c(=O)c(C(=O)O)cn4-c3ccc(F)cc3F)C[C@H]12
179	Urea	1	NC(N)=O
180	coumarin	0	O=c1ccc2ccccc2o1
181	dapsone	0	Nc1ccc(S(=O)(=O)c2ccc(N)cc2)cc1
182	Dehydrocholic acid	0	C[C@H](CCC(=O)O)[C@H]1CC[C@H]2[C@@H]3C(=O)C[C@@H]4CC(=O)CC[C@]4(C)[C@H]3CC(=O)[C@@]21C
183	dicumarol	0	O=c1c(Cc2c(O)oc3ccccc3c2=O)c(O)oc2ccccc12
184	dicyclomine	0	CCN(CC)CCOC(=O)C1(C2CCCCC2)CCCCC1
185	Diethylstilbestrol	0	CC/C(=C(/CC)c1ccc(O)cc1)c1ccc(O)cc1
186	Digitoxin	0	C[C@H]1O[C@@H](O[C@H]2[C@@H](O)C[C@H](O[C@H]3[C@@H](O)C[C@H](O[C@H]4CC[C@]5(C)[C@H]6CC[C@]7(C)[C@H](C8=CC(=O)OC8)CC[C@]7(O)[C@@H]6CC[C@@H]5C4)O[C@@H]3C)O[C@@H]2C)C[C@H](O)[C@@H]1O
187	Digoxin	0	C[C@H]1O[C@@H](O[C@H]2[C@@H](O)C[C@H](O[C@H]3[C@@H](O)C[C@H](O[C@H]4CC[C@]5(C)[C@H]6C[C@@H](O)[C@]7(C)[C@@H](C8=CC(=O)OC8)CC[C@]7(O)[C@@H]6CC[C@@H]5C4)O[C@@H]3C)O[C@@H]2C)C[C@H](O)[C@@H]1O
188	Domperidone	0	O=c1[nH]c2ccccc2n1CCCN1CCC(n2c(=O)[nH]c3cc(Cl)ccc32)CC1
189	promethazine-HCl	1	CC(CN1c2ccccc2Sc2ccccc21)N(C)C
190	propiomazine	1	CCC(=O)c1ccc2c(c1)N(CC(C)N(C)C)c1ccccc1S2
191	propofol	1	CC(C)c1cccc(C(C)C)c1O
192	protriptyline	1	CNCCCC1c2ccccc2C=Cc2ccccc21
193	pyridazinone	1	O=c1cc[nH]nc1
194	quazepam	1	Fc1ccccc1C1=NCC(=S)N(CC(F)(F)F)c2ccc(Cl)cc21
195	rescinnamine	1	COC(=O)[C@H]1[C@H]2C[C@@H]3c4[nH]c5cc(OC)ccc5c4CCN3C[C@H]2C[C@@H](OC(=O)/C=C/c2cc(OC)c(OC)c(OC)c2)[C@@H]1OC
196	reserpine	1	COC(=O)[C@H]1[C@H]2C[C@@H]3c4[nH]c5cc(OC)ccc5c4CCN3C[C@H]2C[C@@H](OC(=O)c2cc(OC)c(OC)c(OC)c2)[C@@H]1OC
197	secobarbital	1	C=CCC1(C(C)CCC)C(=O)NC(=O)NC1=O
198	spiclomazine	1	O=C1CSC2(CCN(CCCN3c4ccccc4Sc4ccc(Cl)cc43)CC2)N1
199	Atovaquone	0	O=C1C(=O)c2ccccc2C(O)=C1C1CCC(c2ccc(Cl)cc2)CC1
200	Azelaicacid	0	O=C(O)CCCCCCCC(=O)O
201	Azithromycin	0	CC[C@H]1OC(=O)[C@H](C)[C@@H](O[C@H]2C[C@@](C)(OC)[C@@H](O)[C@H](C)O2)C(C)[C@@H](O[C@@H]2O[C@H](C)C[C@H](N(C)C)[C@H]2O)[C@](C)(O)C[C@@H](C)CN(C)[C@H](C)[C@@H](O)[C@]1(C)O
202	Bacitracin	0	CCC(C)C(N)C1=NC(C(=O)N[C@@H](CC(C)C)C(=O)N[C@H](CCC(=O)O)C(=O)N[C@H](C(=O)NCCCC[C@@H]2NC(=O)[C@H](CC(N)=O)NC(=O)[C@@H](CC(=O)O)NC(=O)[C@H](Cc3cnc[nH]3)NC(=O)[C@@H](Cc3ccccc3)NC(=O)[C@H]([C@@H](C)CC)NC(=O)[C@@H](CCCN)NC2=O)[C@@H](C)CC)CS1
203	Bethanechol	0	CC(C[N+](C)(C)C)OC(N)=O
204	Bretyliumtosilate	0	CC[N+](C)(C)Cc1ccccc1Br
205	Bromocriptine	0	CC(C)C[C@H]1C(=O)N2CCC[C@H]2[C@]2(O)O[C@](NC(=O)[C@@H]3C=C4c5cccc6[nH]c(Br)c(c56)C[C@H]4N(C)C3)(C(C)C)C(=O)N12
206	Buprenorphine	1	CO[C@]12CC[C@@]3(C[C@@H]1[C@](C)(O)C(C)(C)C)[C@H]1Cc4ccc(O)c5c4[C@@]3(CCN1CC1CC1)[C@H]2O5
207	dopamine	0	NCCc1ccc(O)c(O)c1
208	doxorubicin	0	COc1cccc2c1C(=O)c1c(O)c3c(c(O)c1C2=O)C[C@@](O)(C(=O)CO)C[C@@H]3O[C@H]1C[C@H](N)[C@H](O)[C@H](C)O1
209	doxycycline	0	C[C@H]1c2cccc(O)c2C(O)=C2C(=O)[C@]3(O)C(=O)/C(=C(/N)O)C(=O)[C@@H](N(C)C)[C@@H]3[C@@H](O)[C@@H]21
210	Dyclonine	0	CCCCOc1ccc(C(=O)CCN2CCCCC2)cc1
211	Econazole	0	Clc1ccc(COC(Cn2ccnc2)c2ccc(Cl)cc2Cl)cc1
212	enkephalin	0	CC(C)[C@H](NC(=O)[C@H](Cc1ccccc1)NC(=O)CNC(=O)[C@@H](C)NC(=O)[C@@H](N)Cc1ccc(O)cc1)C(N)=O
213	Ephedrine	0	CN[C@@H](C)[C@H](O)c1ccccc1
214	epinephrine	0	CNC[C@H](O)c1ccc(O)c(O)c1
215	erythromycin	0	CC[C@H]1OC(=O)[C@H](C)[C@@H](O[C@H]2C[C@@](C)(OC)[C@@H](O)[C@H](C)O2)[C@H](C)[C@@H](O[C@@H]2O[C@H](C)C[C@H](N(C)C)[C@H]2O)[C@](C)(O)C[C@@H](C)C(=O)[C@H](C)[C@@H](O)[C@]1(C)O
216	estradiol	0	C[C@]12CC[C@@H]3c4ccc(O)cc4CC[C@H]3[C@@H]1CC[C@@H]2O
217	tacrine	1	Nc1c2c(nc3ccccc13)CCCC2
218	temazepam	1	CN1C(=O)C(O)N=C(c2ccccc2)c2cc(Cl)ccc21
219	tetrabenzine	1	COc1cc2c(cc1OC)C1CC(=O)C(CC(C)C)CN1CC2
220	thc	1	CCCCCc1cc(O)c2c(c1)OC(C)(C)[C@@H]1CCC(C)=C[C@@H]21
221	thebaine	1	COC1=CC=C2[C@H]3Cc4ccc(OC)c5c4[C@@]2(CCN3C)[C@H]1O5
222	thiethylperazine	1	CCSc1ccc2c(c1)N(CCCN1CCN(C)CC1)c1ccccc1S2
223	thioridazine	1	CSc1ccc2c(c1)N(CCC1CCCCN1C)c1ccccc1S2
224	thiothixene	1	CN1CCN(CC/C=C2\c3ccccc3Sc3ccc(S(=O)(=O)N(C)C)cc32)CC1
225	tranylcypromine	1	N[C@@H]1C[C@H]1c1ccccc1
226	trazodone	1	O=c1n(CCCN2CCN(c3cccc(Cl)c3)CC2)nc2ccccn12
227	Busulfan	1	CS(=O)(=O)OCCCCOS(C)(=O)=O
228	Cefradine	0	CC1=C(C(=O)O)N2C(=O)[C@@H](NC(=O)[C@H](N)C3=CCC=CC3)[C@H]2SC1
229	Chloroquine	1	CCN(CC)CCCC(C)Nc1ccnc2cc(Cl)ccc12
230	Cisapride	1	COc1cc(N)c(Cl)cc1C(=O)NC1CCN(CCCOc2ccc(F)cc2)CC1OC
231	Cladribine	1	Nc1nc(Cl)nc2c1ncn2[C@H]1C[C@H](O)[C@@H](CO)O1
232	Clidiniumbromide	0	C[N+]12CCC(CC1)C(OC(=O)C(O)(c1ccccc1)c1ccccc1)C2
233	estrone	0	C[C@]12CC[C@@H]3c4ccc(O)cc4CC[C@H]3[C@@H]1CCC2=O
234	Ethacrynic acid	0	C=C(CC)C(=O)c1ccc(OCC(=O)O)c(Cl)c1Cl
235	ethinylestradiol	0	C#C[C@]1(O)CC[C@H]2[C@@H]3CCc4cc(O)ccc4[C@H]3CC[C@@]21C
236	fenoterol	0	CC(Cc1ccc(O)cc1)NCC(O)c1cc(O)cc(O)c1
237	floxuridine	0	O=c1[nH]c(=O)n([C@H]2C[C@H](O)[C@@H](CO)O2)cc1F
238	Flucloxacillin	0	Cc1onc(-c2c(F)cccc2Cl)c1C(=O)N[C@@H]1C(=O)N2[C@@H](C(=O)O)C(C)(C)S[C@H]12
239	fluorouracil	0	O=c1[nH]cc(F)c(=O)[nH]1
240	furosemide	0	NS(=O)(=O)c1cc(C(=O)O)c(NCc2ccco2)cc1Cl
241	ganciclovir	0	Nc1nc(=O)c2ncn(COC(CO)CO)c2[nH]1
242	glycopyrrolate	0	C[N+]1(C)CCC(OC(=O)C(O)(c2ccccc2)C2CCCC2)C1
243	trifluperidol	1	O=C(CCCN1CCC(O)(c2cccc(C(F)(F)F)c2)CC1)c1ccc(F)cc1
244	triflupromazine	1	CN(C)CCCN1c2ccccc2Sc2ccc(C(F)(F)F)cc21
245	trifluroperazine	1	CN1CCN(CCCN2c3ccccc3Sc3ccc(C(F)(F)F)cc32)CC1
246	trihexyphenidyl	1	OC(CCN1CCCCC1)(c1ccccc1)C1CCCCC1
247	trimetozine	1	COc1cc(C(=O)N2CCOCC2)cc(OC)c1OC
248	trimipramine	1	CC(CN(C)C)CN1c2ccccc2CCc2ccccc21
249	tybamate	1	CCCCNC(=O)OCC(C)(CCC)COC(N)=O
250	uridine	1	O=c1ccn(C2OC(CO)C(O)C2O)c(=O)[nH]1
251	valproicacid	1	CCCC(CCC)C(=O)O
252	zimelidine	1	CN(C)C/C=C(/c1ccc(Br)cc1)c1cccnc1
253	Clofazimine	0	CC(C)N=c1cc2n(-c3ccc(Cl)cc3)c3ccccc3nc-2cc1Nc1ccc(Cl)cc1
254	Colchicine	0	COc1cc2c(c(OC)c1OC)-c1ccc(OC)c(=O)cc1[C@@H](NC(C)=O)CC2
255	Cromoglicicacid	0	O=C(O)c1cc(=O)c2cc(OCC(O)COc3cccc4oc(C(=O)O)cc(=O)c34)ccc2o1
256	Cycloserine	1	NC1CONC1=O
257	Hydroxycarbamide	1	NC(=O)NO
258	Ipratropiumbromide	0	CC(C)[N+]1(C)C2CCC1CC(OC(=O)C(CO)c1ccccc1)C2
259	guanabenz	0	NC(N)=N/N=C/c1c(Cl)cccc1Cl
260	guanethidinesulfate	0	NC(N)=NCCN1CCCCCCC1
261	homatropine	0	CN1C2CCC1CC(OC(=O)C(O)c1ccccc1)C2
262	hydralazine	0	NNc1nncc2ccccc12
263	Hydrochlorothiazide	0	NS(=O)(=O)c1cc2c(cc1Cl)NCNS2(=O)=O
264	Hydrocortisone	0	C[C@]12C[C@H](O)[C@H]3[C@@H](CCC4=CC(=O)CC[C@@]43C)[C@@H]1CC[C@]2(O)C(=O)CO
265	hydroflumethiazide	0	NS(=O)(=O)c1cc2c(cc1C(F)(F)F)NCNS2(=O)=O
266	ibuprofen	0	CC(C)Cc1ccc(C(C)C(=O)O)cc1
268	35	0	CN1Cc2c(-c3noc([C@](C)(O)CO)n3)ncn2-c2cccc(Cl)c2C1=O
270	1-48	1	C=C1Cc2c(CCN(CCC)CCC)ccc(O)c2N1
271	9-OH-risperidone	1	Cc1nc2n(c(=O)c1CCN1CCC(c3noc4cc(F)ccc34)CC1)CCC[C@H]2O
272	Alprazolam	1	Cc1nnc2n1-c1ccc(Cl)cc1C(c1ccccc1)=NC2
273	BCNU	1	O=NN(CCCl)C(=O)NCCCl
274	Itraconazole	0	CCC(C)n1ncn(-c2ccc(N3CCN(c4ccc(OC[C@H]5CO[C@](Cn6cncn6)(c6ccc(Cl)cc6Cl)O5)cc4)CC3)cc2)c1=O
275	Kanamycin	0	NCC1OC(OC2C(N)CC(N)C(OC3OC(CO)C(O)C(N)C3O)C2O)C(O)C(O)C1O
276	Ketoprofen	1	CC(C(=O)O)c1cccc(C(=O)c2ccccc2)c1
277	Ketorolac	0	O=C(c1ccccc1)c1ccc2n1CCC2C(=O)O
278	Metaraminol	0	C[C@H](N)[C@H](O)c1cccc(O)c1
279	isoniazid	0	NNC(=O)c1ccncc1
280	Isoproterenol	0	CC(C)NCC(O)c1ccc(O)c(O)c1
281	Isoquercitrin	0	O=c1c(O[C@@H]2O[C@H](CO)[C@@H](O)[C@H](O)[C@H]2O)c(-c2ccc(O)c(O)c2)oc2cc(O)cc(O)c12
282	Ketoconazole	0	CC(=O)N1CCN(c2ccc(OC[C@H]3CO[C@](Cn4ccnc4)(c4ccc(Cl)cc4Cl)O3)cc2)CC1
283	labetalol	0	CC(CCc1ccccc1)NCC(O)c1ccc(O)c(C(N)=O)c1
285	mannitol	0	OCC(O)C(O)C(O)C(O)CO
286	Meclocycline	0	C=C1c2c(Cl)ccc(O)c2C(O)=C2C(=O)C3(O)C(=O)/C(=C(/N)O)C(=O)C(N(C)C)C3C(O)C12
287	Meclofenamate	0	Cc1ccc(Cl)c(Nc2ccccc2C(=O)O)c1Cl
288	Mefenamic_acid	0	Cc1cccc(Nc2ccccc2C(=O)O)c1C
289	Cimetidine	0	CN=C(NC#N)NCCSCc1nc[nH]c1C
290	Clonidine	1	Clc1cccc(Cl)c1NC1=NCCN1
291	Didanosine	0	O=c1nc[nH]c2c1ncn2[C@H]1CC[C@@H](CO)O1
292	Metoprolol	1	COCCc1ccc(OCC(O)CNC(C)C)cc1
293	Metronidazole	1	Cc1ncc([N+](=O)[O-])n1CCO
294	Mifepristone	0	CC#C[C@]1(O)CC[C@H]2[C@@H]3CCC4=CC(=O)CCC4=C3[C@@H](c3ccc(N(C)C)cc3)C[C@@]21C
295	Minocycline	1	CN(C)c1ccc(O)c2c1C[C@H]1C[C@H]3[C@H](N(C)C)C(O)=C(C(N)=O)C(=O)[C@@]3(O)C(O)=C1C2=O
296	Moclobemide	1	O=C(NCCN1CCOCC1)c1ccc(Cl)cc1
297	Propanthelinebromide	0	CC(C)[N+](C)(CCOC(=O)C1c2ccccc2Oc2ccccc21)C(C)C
298	Pyrazinamide	1	NC(=O)c1cnccn1
299	Pyridostigminebromide	1	CN(C)C(=O)Oc1ccc[n+](C)c1
300	Pyrimethamine	1	CCc1nc(N)nc(N)c1-c1ccc(Cl)cc1
301	Quinine	0	C=C[C@H]1CN2CC[C@@H]1C[C@H]2[C@H](O)c1ccnc2ccc(OC)cc12
302	melphalan	0	NC(Cc1ccc(N(CCCl)CCCl)cc1)C(=O)O
303	mepenzolatebromide	0	C[N+]1(C)CCCC(OC(=O)C(O)(c2ccccc2)c2ccccc2)C1
304	mepiramine	0	COc1ccc(CN(CCN(C)C)c2ccccn2)cc1
306	mestranol	0	C#C[C@]1(O)CC[C@H]2[C@@H]3CCc4cc(OC)ccc4[C@H]3CC[C@@]21C
307	methantheline	0	CC[N+](C)(CC)CCOC(=O)C1c2ccccc2Oc2ccccc21
308	methotrexate	0	CN(Cc1cnc2nc(N)nc(N)c2n1)c1ccc(C(=O)N[C@@H](CCC(=O)O)C(=O)O)cc1
309	Methyclothiazide	0	CN1C(CCl)Nc2cc(Cl)c(S(N)(=O)=O)cc2S1(=O)=O
310	methyldopa	0	C[C@](N)(Cc1ccc(O)c(O)c1)C(=O)O
311	Icotidine	0	COc1cccnc1CCCCNc1ncc(Cc2ccc(C)nc2)c(=O)[nH]1
313	Lupitidine	0	Cc1ccc(Cc2cnc(NCCSCc3ccc(C(C)(C)N)o3)[nH]c2=O)cn1
314	Mianserin	1	CN1CCN2c3ccccc3Cc3ccccc3C2C1
315	Midazolam	1	Cc1ncc2n1-c1ccc(Cl)cc1C(c1ccccc1F)=NC2
316	Ritonavir	0	CC(C)c1nc(CN(C)C(=O)N[C@H](C(=O)N[C@@H](Cc2ccccc2)C[C@H](O)[C@H](Cc2ccccc2)NC(=O)OCc2cncs2)C(C)C)cs1
317	Saquinavir	0	CC(C)(C)NC(=O)[C@@H]1C[C@@H]2CCCC[C@@H]2CN1C[C@@H](O)[C@H](Cc1ccccc1)NC(=O)[C@H](CC(N)=O)NC(=O)c1ccc2ccccc2n1
318	Sevoflurane	1	FCOC(C(F)(F)F)C(F)(F)F
319	Sodiumamidotrizoate	0	CC(=O)Nc1c(I)c(NC(C)=O)c(I)c(C(=O)O)c1I
320	Sotalol	1	CC(C)NCC(O)c1ccc(NS(C)(=O)=O)cc1
321	Stavudine	1	Cc1cn([C@H]2C=C[C@@H](CO)O2)c(=O)[nH]c1=O
322	Streptomycin	0	CN[C@@H]1[C@H](O[C@H]2[C@H](O[C@@H]3[C@@H](N=C(N)N)[C@H](O)[C@@H](N=C(N)N)[C@H](O)[C@H]3O)O[C@@H](C)[C@]2(O)C=O)O[C@@H](CO)[C@H](O)[C@H]1O
323	Sulfadiazine	1	Nc1ccc(S(=O)(=O)Nc2ncccn2)cc1
324	Sulfafurazole	1	Cc1noc(NS(=O)(=O)c2ccc(N)cc2)c1C
327	nandrolone	0	C[C@]12CC[C@@H]3[C@H]4CCC(=O)C=C4CC[C@H]3[C@@H]1CC[C@@H]2O
328	neodicoumarol	0	CCOC(=O)C(c1c(O)oc2ccccc2c1=O)c1c(O)oc2ccccc2c1=O
329	Nicotinyl alcohol	0	OCc1cccnc1
330	norethindrone	0	C#C[C@]1(O)CC[C@H]2[C@@H]3CCC4=CC(=O)CC[C@@H]4[C@H]3CC[C@@]21C
331	norfenefrine	0	NCC(O)c1cccc(O)c1
332	nylidrin	0	CC(CCc1ccccc1)NC(C)C(O)c1ccc(O)cc1
333	Oxandrolone	0	C[C@]12COC(=O)C[C@@H]1CC[C@@H]1[C@@H]2CC[C@@]2(C)[C@H]1CC[C@]2(C)O
334	Oxaprozin	0	O=C(O)CCc1nc(-c2ccccc2)c(-c2ccccc2)o1
335	Mirtazapine	1	CN1CCN2c3ncccc3Cc3ccccc3C2C1
336	Nevirapine	1	Cc1ccnc2c1NC(=O)c1cccnc1N2C1CC1
338	Org30526	1	Clc1ccc2c(c1)[C@H]1CNC[C@H]1c1ccccc1O2
339	Org32104	1	Cc1cccc2c1Oc1ccccc1[C@@]1(O)CCNC[C@H]21
340	Org34167	1	C=CC[C@H](N)c1ccccc1-c1noc2ccccc12
341	Org4428	1	Cc1cccc2c1Oc1ccccc1[C@@]1(O)CCN(C)C[C@H]21
342	Org5222	1	CN1C[C@@H]2c3cc(Cl)ccc3Oc3ccccc3[C@@H]2C1
343	Ranitidine	0	CN/C(=C\[N+](=O)[O-])NCCSCc1ccc(CN(C)C)o1
344	Sulfamethoxazole	1	Cc1cc(NS(=O)(=O)c2ccc(N)cc2)no1
345	Tamoxifen	1	CC/C(=C(\c1ccccc1)c1ccc(OCCN(C)C)cc1)c1ccccc1
346	Ticarcillin	1	CC1(C)S[C@@H]2[C@H](NC(=O)[C@H](C(=O)O)c3ccsc3)C(=O)N2[C@H]1C(=O)O
347	Topotecan	1	CC[C@@]1(O)C(=O)OCc2c1cc1n(c2=O)Cc2cc3c(CN(C)C)c(O)ccc3nc2-1
348	Zalcitabine	1	Nc1ccn([C@H]2CC[C@@H](CO)O2)c(=O)n1
349	Zonisamide	1	NS(=O)(=O)Cc1noc2ccccc12
350	AmphotericinB	0	C[C@@H]1OC(=O)C[C@H](O)C[C@H](O)CC[C@@H](O)[C@H](O)C[C@H](O)C[C@]2(O)C[C@H](O)[C@@H](C(=O)O)[C@H](C[C@@H](O[C@@H]3O[C@H](C)[C@@H](O)[C@H](N)[C@@H]3O)/C=C\C=C/C=C\C=C/C=C\C=C/C=C\[C@H](C)[C@@H](O)[C@H]1C)O2
351	Calcium-folinate	1	Nc1nc(=O)c2c([nH]1)NCC(CNc1ccc(C(=O)N[C@@H](CCC(=O)O)C(=O)O)cc1)N2C=O
352	oxytetracycline	0	CN(C)[C@@H]1C(=O)/C(=C(\N)O)C(=O)[C@@]2(O)C(=O)C3=C(O)c4c(O)cccc4[C@@](C)(O)[C@H]3[C@H](O)[C@@H]12
353	papaverine	0	COc1ccc(Cc2nccc3cc(OC)c(OC)cc23)cc1OC
354	penicillin G	0	CC1(C)S[C@@H]2[C@H](NC(=O)Cc3ccccc3)C(=O)N2[C@H]1C(=O)O
355	phenacetin	0	CCOc1ccc(NC(C)=O)cc1
356	phenazopyridine	0	Nc1ccc(N=Nc2ccccc2)c(N)n1
357	pheniramine	0	CN(C)CCC(c1ccccc1)c1ccccn1
358	Phenolphthalein	0	O=C1OC(c2ccc(O)cc2)(c2ccc(O)cc2)c2ccccc21
359	phenoxybenzamine	0	CC(COc1ccccc1)N(CCCl)Cc1ccccc1
360	Phenylbutazone	0	CCCCC1C(=O)N(c2ccccc2)N(c2ccccc2)C1=O
361	pirbuterol	0	CC(C)(C)NCC(O)c1ccc(O)c(CO)n1
362	Risperidone	1	Cc1nc2n(c(=O)c1CCN1CCC(c3noc4cc(F)ccc34)CC1)CCCC2
363	Phenserine	1	CN1CC[C@@]2(C)c3cc(OC(=O)Nc4ccccc4)ccc3N(C)[C@@H]12
364	Temelastine	0	Cc1ccc(Cc2cnc(NCCCCc3ncc(Br)cc3C)[nH]c2=O)cn1
365	Tibolone	1	C#C[C@]1(O)CC[C@H]2[C@H]3[C@H](CC[C@@]21C)C1=C(CC(=O)CC1)C[C@H]3C
366	Ceftazidime	1	CC(C)(O/N=C(\C(=O)N[C@@H]1C(=O)N2C(C(=O)O)=C(C[n+]3ccccc3)CS[C@H]12)c1csc(N)n1)C(=O)O
367	Flucytosine	1	Nc1[nH]c(=O)ncc1F
368	Guanadrel	0	NC(N)=NCC1COC2(CCCCC2)O1
369	Lomustine	1	O=NN(CCCl)C(=O)NC1CCCCC1
370	Mesna	0	O=S(=O)(O)CCS
371	Streptozotocin	0	CN(N=O)C(=O)N[C@H]1[C@@H](O)O[C@H](CO)[C@@H](O)[C@@H]1O
372	Teniposide	1	COc1cc([C@@H]2c3cc4c(cc3[C@@H](OC3OC5COC(c6cccs6)OC5C(O)C3O)[C@H]3COC(=O)[C@H]23)OCO4)cc(OC)c1O
373	Thiotepa	1	S=P(N1CC1)(N1CC1)N1CC1
374	Vancomycin	0	CN[C@H](CC(C)C)C(=O)NC1C(=O)N[C@@H](CC(N)=O)C(=O)N[C@H]2C(=O)N[C@H]3C(=O)N[C@H](C(=O)N[C@@H](C(=O)O)c4cc(O)cc(O)c4-c4cc3ccc4O)[C@H](O)c3ccc(c(Cl)c3)Oc3cc2cc(c3O[C@@H]2O[C@H](CO)[C@@H](O)[C@H](O)[C@H]2O[C@H]2C[C@](C)(N)[C@H](O)[C@H](C)O2)Oc2ccc(cc2Cl)[C@H]1O
375	Polythiazide	0	CN1C(CSCC(F)(F)F)Nc2cc(Cl)c(S(N)(=O)=O)cc2S1(=O)=O
376	prednisolone	0	C[C@]12C[C@H](O)[C@H]3[C@@H](CCC4=CC(=O)C=C[C@@]43C)[C@@H]1CC[C@]2(O)C(=O)CO
377	prednisone	0	C[C@]12CC(=O)[C@H]3[C@@H](CCC4=CC(=O)C=C[C@@]43C)[C@@H]1CC[C@]2(O)C(=O)CO
378	probenecid	0	CCCN(CCC)S(=O)(=O)c1ccc(C(=O)O)cc1
379	progesterone	0	CC(=O)[C@H]1CC[C@H]2[C@@H]3CCC4=CC(=O)CC[C@]4(C)[C@H]3CC[C@]12C
381	proscillaridin	0	CC1OC(O[C@@H]2C=C3CC[C@@H]4[C@H](CC[C@]5(C)[C@@H](c6ccc(=O)oc6)CC[C@]45O)[C@@]3(C)CC2)C(O)C(O)C1O
382	puromycin	0	COc1ccc(C[C@H](N)C(=O)NC2[C@@H](CO)O[C@@H](n3cnc4c(N(C)C)ncnc43)[C@@H]2O)cc1
383	ribavirin	0	NC(=O)c1ncn([C@@H]2O[C@H](CO)[C@@H](O)[C@H]2O)n1
385	Zolantidine	1	c1cc(CN2CCCCC2)cc(OCCCNc2nc3ccccc3s2)c1
386	1-hydroxymidazolam	1	OCc1ncc2n1-c1ccc(Cl)cc1C(c1ccccc1F)=NC2
387	111-trichloroethane	1	CC(Cl)(Cl)Cl
389	2-methylpropanol	1	CC(C)CO
390	2,2-dimethylbutane	1	CCC(C)(C)C
391	Vidarabine	1	Nc1ncnc2c1ncn2C1OC(CO)C(O)C1O
392	Bis-hydroxylated-L-663581	0	CN1Cc2c(-c3noc(C(C)(CO)CO)n3)ncn2-c2cccc(Cl)c2C1=O
393	ICI17148	1	Cc1csc(NC(=N)N)n1
395	Thioperamide	1	S=C(NC1CCCCC1)N1CCC(c2cnc[nH]2)CC1
396	rifampin	0	COC1C=COC2(C)Oc3c(C)c(O)c4c(c3C2=O)C(=O)C(=CNN2CCN(C)CC2)C(=C4O)NC(=O)C(C)=CC=CC(C)C(O)C(C)C(O)C(C)C(OC(C)=O)C1C
397	salicylic acid	0	O=C(O)c1ccccc1O
398	scopolamine	0	CN1[C@H]2CC(OC(=O)[C@H](CO)c3ccccc3)C[C@@H]1[C@H]1O[C@@H]21
399	Spironolactone	0	CC(=O)S[C@@H]1CC2=CC(=O)CC[C@]2(C)[C@H]2CC[C@@]3(C)[C@@H](CC[C@@]34CCC(=O)O4)[C@@H]21
400	Stanozolol	0	C[C@]12Cc3cn[nH]c3C[C@@H]1CC[C@@H]1[C@@H]2CC[C@@]2(C)[C@H]1CC[C@]2(C)O
401	sulfasalazine	0	O=C(O)C1=C/C(=N\Nc2ccc(S(=O)(=O)Nc3ccccn3)cc2)C=CC1=O
402	Terconazole	0	CC(C)N1CCN(c2ccc(OC[C@H]3CO[C@](Cn4cncn4)(c4ccc(Cl)cc4Cl)O3)cc2)CC1
403	testolactone	0	C[C@]12CC[C@H]3[C@@H](CCC4=CC(=O)C=C[C@@]43C)[C@@H]1CCC(=O)O2
404	testosterone	0	C[C@]12CC[C@H]3[C@@H](CCC4=CC(=O)CC[C@@]43C)[C@@H]1CC[C@@H]2O
405	TetraCycline	0	CN(C)[C@@H]1C(=O)/C(=C(\N)O)C(=O)[C@@]2(O)C(=O)C3=C(O)c4c(O)cccc4[C@@](C)(O)[C@H]3C[C@@H]12
406	3-methylhexane	1	CCCC(C)CC
407	3-methylpentane	1	CCC(C)CC
408	4-hydroxymidazolam	1	Cc1ncc2n1-c1ccc(Cl)cc1C(c1ccccc1F)=NC2O
409	Aminopyrine	1	Cc1c(N(C)C)c(=O)n(-c2ccccc2)n1C
410	Atenolol	0	CC(C)NCC(O)COc1ccc(CC(N)=O)cc1
411	Benzene	1	c1ccccc1
412	Bretazenil	1	CC(C)(C)OC(=O)c1ncn2c1[C@@H]1CCCN1C(=O)c1c(Br)cccc1-2
413	Bromperidol	1	O=C(CCCN1CCC(O)(c2ccc(Br)cc2)CC1)c1ccc(F)cc1
414	Mefloquine	1	OC(c1cc(C(F)(F)F)nc2c(C(F)(F)F)cccc12)C1CCCCN1
416	Tifluadom	1	CN1c2ccccc2C(c2ccccc2F)=NCC1CNC(=O)c1ccsc1
417	aldosterone	0	C[C@]12CCC(=O)C=C1CC[C@@H]1[C@@H]2[C@@H](O)C[C@]2(C=O)[C@@H](C(=O)CO)CC[C@@H]12
418	BRL52537	1	O=C(Cc1ccc(Cl)c(Cl)c1)N1CCCC[C@H]1CN1CCCC1
419	BRL52580	1	O=C(Cc1ccc(Cl)c(Cl)c1)N1CCc2ccccc2[C@H]1CN1CCCC1
420	BRL52656	1	O=C(Cc1ccc(C(F)(F)F)cc1)N1CCCC[C@H]1CN1CCCC1
421	BRL52871	1	O=C(Cc1ccc(Cl)c(Cl)c1)N1CCc2sccc2[C@H]1CN1CCCC1
423	thioguanine	0	Nc1nc(=S)c2[nH]cnc2[nH]1
424	tolazamide	0	Cc1ccc(S(=O)(=O)NC(=O)NN2CCCCCC2)cc1
425	tolbutamide	0	CCCCNC(=O)NS(=O)(=O)c1ccc(C)cc1
426	Triamcinolone	0	C[C@]12C[C@H](O)[C@@]3(F)[C@@H](CCC4=CC(=O)C=C[C@@]43C)[C@@H]1C[C@@H](O)[C@]2(O)C(=O)CO
427	Triamterene	0	Nc1nc(N)c2nc(-c3ccccc3)c(N)nc2n1
428	Trichlormethiazide	0	NS(=O)(=O)c1cc2c(cc1Cl)NC(C(Cl)Cl)NS2(=O)=O
429	valinomycin	0	CC(C)C1NC(=O)[C@@H](C(C)C)OC(=O)[C@H](C(C)C)NC(=O)[C@H](C)OC(=O)[C@@H](C(C)C)NC(=O)[C@@H](C(C)C)OC(=O)[C@H](C(C)C)NC(=O)[C@H](C)OC(=O)[C@@H](C(C)C)NC(=O)[C@@H](C(C)C)OC(=O)[C@H](C(C)C)NC(=O)[C@H](C)OC1=O
430	verapamil	0	COc1ccc(CCN(C)CCCC(C#N)(c2ccc(OC)c(OC)c2)C(C)C)cc1OC
431	warfarin	0	CC(=O)CC(c1ccccc1)c1c(O)oc2ccccc2c1=O
432	Butanone	1	CCC(C)=O
433	Cyclopropane	1	C1CC1
434	Desmethyldesipramine	1	NCCCN1c2ccccc2CCc2ccccc21
436	Diethylether	1	CCOCC
437	Divinylether	1	C=COC=C
438	Enflurane	1	FC(F)OC(F)(F)C(F)Cl
439	BRL52974	0	O=C(Cc1ccc(Cl)c(Cl)c1)N1CCc2[nH]cnc2[C@H]1CN1CCCC1
440	BRL53087	1	CC1(C)CCN(C(=O)Cc2ccc(Cl)c(Cl)c2)[C@@H](CN2CCCC2)C1
441	carebastine	0	CC(C)(C(=O)O)c1ccc(C(=O)CCCN2CCC(OC(c3ccccc3)c3ccccc3)CC2)cc1
442	cetirizine	0	O=C(O)COCCN1CCN(C(c2ccccc2)c2ccc(Cl)cc2)CC1
443	ciprofloxacin	0	O=C(O)c1cn(C2CC2)c2cc(N3CCNCC3)c(F)cc2c1=O
444	cp102	0	CCc1c(O)c(=O)ccn1CCO
445	cp107	0	CCc1c(O)c(=O)ccn1CCCCO
446	yohimbine	0	COC(=O)[C@H]1[C@@H](O)CC[C@H]2CN3CCc4c([nH]c5ccccc45)[C@@H]3C[C@@H]21
447	zidovudine	0	Cc1cn([C@H]2C[C@H](N=[N+]=[N-])[C@@H](CO)O2)c(=O)[nH]c1=O
448	acepromazine	1	CC(=O)c1ccc2c(c1)N(CCCN(C)C)c1ccccc1S2
449	acetophenazine	1	CC(=O)c1ccc2c(c1)N(CCCN1CCN(CCO)CC1)c1ccccc1S2
450	acetozalamide	1	CC(=O)Nc1nnc(S(N)(=O)=O)s1
451	allobarbital	1	C=CCC1(CC=C)C(=O)NC(=O)NC1=O
452	amantadine	1	NC12CC3CC(CC(C3)C1)C2
454	amobarbital	1	CCC1(CCC(C)C)C(=O)NC(=O)NC1=O
455	amphetamine	1	CC(N)Cc1ccccc1
456	Ethanol	1	CCO
458	Flumazenil	1	CCOC(=O)c1ncn2c1CN(C)C(=O)c1cc(F)ccc1-2
459	Flunitrazepam	1	CN1C(=O)CN=C(c2ccccc2F)c2cc([N+](=O)[O-])ccc21
460	Fluroxene	1	C=COCC(F)(F)F
461	Halothane	1	FC(F)(F)C(Cl)Br
462	Heptane	1	CCCCCCC
463	Hexane	1	CCCCCC
464	cp20	1	Cc1c(O)c(=O)ccn1C
465	cp21	1	CCn1ccc(=O)c(O)c1C
466	cp24	1	CCCCn1ccc(=O)c(O)c1C
467	cp25	1	CCCCCn1ccc(=O)c(O)c1C
469	cp41	0	Cc1c(O)c(=O)ccn1CCCO
470	cp94	1	CCc1c(O)c(=O)ccn1CC
471	difloxacin	0	CN1CCN(c2cc3c(cc2F)c(=O)c(C(=O)O)cn3-c2ccc(F)cc2)CC1
472	antipyrine	1	Cc1cc(=O)n(-c2ccccc2)n1C
473	apomorphine	1	CN1CCc2cccc3c2[C@H]1Cc1ccc(O)c(O)c1-3
474	arecoline	1	COC(=O)C1=CCCN(C)C1
475	azaperone	1	O=C(CCCN1CCN(c2ccccn2)CC1)c1ccc(F)cc1
476	benactyzine	1	CCN(CC)CCOC(=O)C(O)(c1ccccc1)c1ccccc1
477	benperidol	1	O=C(CCCN1CCC(n2c(=O)[nH]c3ccccc32)CC1)c1ccc(F)cc1
478	benzocaine	1	CCOC(=O)c1ccc(N)cc1
479	benzquinamide	1	CCN(CC)C(=O)C1CN2CCc3cc(OC)c(OC)cc3C2CC1OC(C)=O
480	benztropine	1	CN1C2CCC1CC(OC(c1ccccc1)c1ccccc1)C2
481	biperiden	1	OC(CCN1CCCCC1)(c1ccccc1)C1CC2C=CC1C2
482	Hexobarbital	1	CN1C(=O)NC(=O)C(C)(C2=CCCCC2)C1=O
483	Indinavir	1	CC(C)(C)NC(=O)[C@@H]1CN(Cc2cccnc2)CCN1C[C@@H](O)C[C@@H](Cc1ccccc1)C(=O)N[C@H]1c2ccccc2C[C@H]1O
484	Isoflurane	1	FC(F)OC(Cl)C(F)(F)F
485	Methohexital	1	C=CCC1(C(C)C#CCC)C(=O)NC(=O)N(C)C1=O
486	Methoxyflurane	1	COC(F)(F)C(Cl)Cl
487	Methylcyclopentane	1	CC1CCCC1
490	doxylamine	1	CN(C)CCOC(C)(c1ccccc1)c1ccccn1
491	EMD60400	0	CN(C(=O)Cc1ccccc1N)[C@@H](CN1CC[C@@H](O)C1)c1ccccc1
492	enoxacin	0	CCn1cc(C(=O)O)c(=O)c2cc(F)c(N3CCNCC3)nc21
493	fleroxacin	0	CN1CCN(c2c(F)cc3c(=O)c(C(=O)O)cn(CCF)c3c2F)CC1
494	GR85571	1	CC(=O)N1CCN(C(=O)Cc2ccc(Cl)c(Cl)c2)[C@@H](CN2CCCC2)C1
495	GR88377	1	O=C(Cc1ccc(Cl)c(Cl)c1)N1CCc2occc2[C@H]1CN1CCCC1
496	GR89696	1	COC(=O)N1CCN(C(=O)Cc2ccc(Cl)c(Cl)c2)[C@@H](CN2CCCC2)C1
497	bromazepam	1	O=C1CN=C(c2ccccn2)c2cc(Br)ccc2N1
498	buclizine	1	CC(C)(C)c1ccc(CN2CCN(C(c3ccccc3)c3ccc(Cl)cc3)CC2)cc1
499	bufotenine	1	CN(C)CCc1c[nH]c2ccc(O)cc12
500	bupropion	1	CC(NC(C)(C)C)C(=O)c1cccc(Cl)c1
501	buramate	1	O=C(NCc1ccccc1)OCCO
502	butabarbital	1	CCC(C)C1(CC)C(=O)NC(=O)NC1=O
503	caffeine	1	Cn1c(=O)c2c(ncn2C)n(C)c1=O
504	cannabidiol	1	C=C(C)[C@@H]1CCC(C)=CC1c1c(O)cc(CCCCC)cc1O
505	capuride	1	CCC(C)C(CC)C(=O)NC(N)=O
506	carbamazepine	1	NC(=O)N1c2ccccc2C=Cc2ccccc21
507	Northioridazine	1	CSc1ccc2c(c1)N(CCC1CCCNC1)c1ccccc1S2
509	Paraxanthine	1	Cn1c(=O)[nH]c2ncn(C)c2c1=O
510	Pentane	1	CCCCC
511	Propanol	1	CCCO
512	Propanone	1	CC(C)=O
513	GR89696_et	1	CCOC(=O)N1CCN(C(=O)Cc2ccc(Cl)c(Cl)c2)[C@@H](CN2CCCC2)C1
514	GR89696_pr	1	CCCOC(=O)N1CCN(C(=O)Cc2ccc(Cl)c(Cl)c2)[C@@H](CN2CCCC2)C1
515	GR91272	1	O=C(Cc1ccc(Cl)c(Cl)c1)N1CCc2occc2[C@H]1CN1CC[C@@H](O)C1
516	GR94839	0	CC(=O)N1CCN(C(=O)Cc2ccc(Cl)c(Cl)c2)[C@@H](CN2CC[C@@H](O)C2)C1
517	GR94839_A	0	CC(=O)N1CCN(C(=O)Cc2ccc(C(F)(F)F)cc2)[C@@H](CN2CC[C@@H](O)C2)C1
518	GR94839_B	0	CSc1ccc(CC(=O)N2CCN(C(C)=O)C[C@@H]2CN2CC[C@@H](O)C2)cc1
519	GR94839_C	0	CC(=O)N1CCN(C(=O)Cc2cc(F)cc(F)c2)[C@@H](CN2CC[C@@H](O)C2)C1
520	GR94839_D	0	COc1cccc(CC(=O)N2CCN(C(C)=O)C[C@@H]2CN2CC[C@@H](O)C2)c1
521	GR94839_E	0	CC(=O)N1CCN(C(=O)Cc2ccc([N+](=O)[O-])cc2)[C@@H](CN2CC[C@H](O)C2)C1
522	GR94839_F	0	COc1ccc(CC(=O)N2CCN(C(C)=O)C[C@@H]2CN2CC[C@@H](O)C2)cc1
523	carphenazine	1	CCC(=O)c1ccc2c(c1)N(CCCN1CCN(CCO)CC1)c1ccccc1S2
524	cartazolate	1	CCCCNc1c(C(=O)OCC)cnc2c1cnn2CC
525	centazolone	1	Nn1cnc2cc3ccccc3cc2c1=O
526	chloralhydrate	1	OC(O)C(Cl)(Cl)Cl
527	chlordiazepoxide	1	CN=C1CN(O)C(c2ccccc2)=c2cc(Cl)ccc2=N1
528	chlorpromazine	1	CN(C)CCCN1c2ccccc2Sc2ccc(Cl)cc21
529	chlorprothixene	1	CN(C)CC/C=C1/c2ccccc2Sc2ccc(Cl)cc21
530	chlorzoxazone	1	O=c1[nH]c2cc(Cl)ccc2o1
531	choline	1	C[N+](C)(C)CCO
532	clobazam	1	CN1C(=O)CC(=O)N(c2ccccc2)c2cc(Cl)ccc21
536	Salicyluricacid	1	O=C(O)CNC(=O)c1ccccc1O
537	Sulforidazine	1	CN1CCCCC1CCN1c2ccccc2Sc2ccc(S(C)(=O)=O)cc21
538	Teflurane	1	FC(Br)C(F)(F)F
539	Theobromine	1	Cn1cnc2c1c(=O)[nH]c(=O)n2C
540	Thiopental	0	CCCC(C)C1(CC)C(=O)NC(=S)NC1=O
541	Toluene	1	Cc1ccccc1
542	Triazolam	1	Cc1nnc2n1-c1ccc(Cl)cc1C(c1ccccc1Cl)=NC2
543	GR94839_G	0	CC(=O)N1CCN(C(=O)Cc2cccc([N+](=O)[O-])c2)[C@@H](CN2CC[C@H](O)C2)C1
544	GR94839_H	0	CC(=O)N1CCN(C(=O)Cc2ccccc2)[C@@H](CN2CC[C@@H](O)C2)C1
545	GR94839_I	0	CC(=O)N1CCN(C(=O)Cc2ccc([S@@](C)=O)cc2)[C@@H](CN2CC[C@H](O)C2)C1
546	GR94839_L	0	CC(=O)N1CCN(C(=O)Cc2ccc(S(C)(=O)=O)cc2)[C@@H](CN2CC[C@H](O)C2)C1
547	ICI197067	1	CC(C)[C@@H](CN1CCCC1)N(C)C(=O)Cc1ccc(Cl)c(Cl)c1
548	ICI199441	1	CN(C(=O)Cc1ccc(Cl)c(Cl)c1)[C@@H](CN1CCCC1)c1ccccc1
549	isoxicam	0	Cc1cc(N/C(O)=C2\C(=O)c3ccccc3S(=O)(=O)N2C)no1
550	Levallorphan	1	C=CCN1CC[C@]23CCCC[C@H]2[C@H]1Cc1ccc(O)cc13
551	lomefloxacin	0	CCn1cc(C(=O)O)c(=O)c2cc(F)c(N3CCNC(C)C3)c(F)c21
553	clomipramine	1	CN(C)CCCN1c2ccccc2CCc2ccc(Cl)cc21
554	clonazepam	1	O=C1CN=C(c2ccccc2Cl)c2cc([N+](=O)[O-])ccc2N1
555	clopenthixol	1	OCCN1CCN(CC/C=C2/c3ccccc3Sc3ccc(Cl)cc32)CC1
556	clopimozide	1	O=c1[nH]c2cc(Cl)ccc2n1C1CCN(CCCC(c2ccc(F)cc2)c2ccc(F)cc2)CC1
557	cocaine	1	COC(=O)[C@@H]1C2CCC(C[C@@H]1OC(=O)c1ccccc1)N2C
558	codeine	1	COc1ccc2c3c1O[C@H]1[C@@H](O)C=C[C@H]4[C@@H](C2)N(C)CC[C@]314
559	cyclazocine	1	CC1C2Cc3ccc(O)cc3C1(C)CCN2CC1CC1
560	cyclophenazine	1	FC(F)(F)c1ccc2c(c1)N(CCCN1CCN(C3CC3)CC1)c1ccccc1S2
561	deanol	1	CN(C)CCO
563	Trichloroethylene	1	ClC=C(Cl)Cl
564	Trichloromethane	1	ClC(Cl)Cl
567	Y-G16	1	NCCc1nccs1
568	Y-G19	0	NCCc1nc(-c2ccccc2)cs1
570	m-Xylene	1	Cc1cccc(C)c1
572	meloxicam	0	Cc1cnc(N/C(O)=C2/C(=O)c3ccccc3S(=O)(=O)N2C)s1
573	Nalorphine	1	C=CCN1CC[C@]23c4c5ccc(O)c4O[C@H]2[C@@H](O)C=C[C@H]3[C@H]1C5
574	naltrexone	1	O=C1CC[C@@]2(O)[C@H]3Cc4ccc(O)c5c4[C@@]2(CCN3CC2CC2)[C@H]1O5
575	norfloxacin	0	CCn1cc(C(=O)O)c(=O)c2cc(F)c(N3CCNCC3)cc21
576	pefloxacin	0	CCn1cc(C(=O)O)c(=O)c2cc(F)c(N3CCN(C)CC3)cc21
577	piroxicam	0	CN1/C(=C(/O)Nc2ccccn2)C(=O)c2ccccc2S1(=O)=O
578	roxindole	1	Oc1ccc2[nH]cc(CCCCN3CC=C(c4ccccc4)CC3)c2c1
579	deserpidine	1	COC(=O)[C@H]1[C@H]2C[C@@H]3c4[nH]c5ccccc5c4CCN3C[C@H]2C[C@@H](OC(=O)c2cc(OC)c(OC)c(OC)c2)[C@@H]1OC
580	desipramine	1	CNCCCN1c2ccccc2CCc2ccccc21
581	diazepam	1	CN1C(=O)CN=C(c2ccccc2)c2cc(Cl)ccc21
582	dihydrocodeine	1	COc1ccc2c3c1O[C@H]1[C@@H](O)CC[C@H]4[C@@H](C2)N(C)CC[C@]314
583	dihydromorphine	1	CN1CCC23c4c5ccc(O)c4OC2C(O)CCC3C1C5
584	diphenhydramine	1	CN(C)CCOC(c1ccccc1)c1ccccc1
585	diphenhylhydantoin	1	O=C1NC(=O)C(c2ccccc2)(c2ccccc2)N1
586	dixyrazine	1	CC(CN1CCN(CCOCCO)CC1)CN1c2ccccc2Sc2ccccc21
587	DMT	1	COC(=O)c1ccc(C(=O)OC)cc1
588	o-Xylene	1	Cc1ccccc1C
589	p-Xylene	1	Cc1ccc(C)cc1
590	2-propanol	1	CC(C)O
592	SB-222200	1	CC[C@H](NC(=O)c1c(C)c(-c2ccccc2)nc2ccccc12)c1ccccc1
594	Delavirdine	0	CC(C)Nc1cccnc1N1CCN(C(=O)c2cc3cc(NS(C)(=O)=O)ccc3[nH]2)CC1
595	Ebastine	0	CC(C)(C)c1ccc(C(=O)CCCN2CCC(OC(c3ccccc3)c3ccccc3)CC2)cc1
596	Pirenzepine	1	CN1CCN(CC(=O)N2c3ccccc3C(=O)Nc3cccnc32)CC1
597	RP60180	1	CCCNC(=O)c1ccc2c(c1)N([C@@H](C)CN1CCCC1)c1ccccc1S2
598	rufloxacin	0	CN1CCN(c2c(F)cc3c(=O)c(C(=O)O)cn4c3c2SCC4)CC1
599	salbutamol	0	CC(C)(C)NCC(O)c1ccc(O)c(CO)c1
600	Sankyo	1	CN1CCN(C(=O)Cc2ccc(Cl)c(Cl)c2)[C@@H](CN2CCCC2)C1
601	SB201708	1	O=C(Cc1ccc(Cl)c(Cl)c1)N1CCn2ccnc2[C@H]1CN1CCCC1
602	SB204454	0	O=C1NC(=O)[C@@]2(CCN(C(=O)Cc3ccc(Cl)c(Cl)c3)[C@@H](CN3CCCC3)C2)N1
603	SB204459	0	O=C(Cc1ccc(Cl)c(Cl)c1)N1CCn2ccnc2[C@H]1CN1CC[C@@H](O)C1
604	SB204484	1	O=C(Cc1ccc(Cl)c(Cl)c1)N1CCn2ncnc2[C@H]1CN1CCCC1
605	SB205563	0	O=C(Cc1ccc(Cl)c(Cl)c1)N1CCN(CCO)C[C@@H]1CN1CC[C@@H](O)C1
606	doxepin	1	CN(C)CC/C=C1/c2ccccc2COc2ccccc21
608	droperidol	1	O=C(CCCN1CC=C(n2c(=O)[nH]c3ccccc32)CC1)c1ccc(F)cc1
609	ectylurea	1	C/C=C(\CC)C(=O)NC(N)=O
610	emylcamate	1	CCC(C)(CC)OC(N)=O
611	estazolam	1	Clc1ccc2c(c1)C(c1ccccc1)=NCc1nncn1-2
612	etaqualone	1	CCc1ccccc1-n1c(C)nc2ccccc2c1=O
613	etazolate	1	CCOC(=O)c1cnc2c(cnn2CC)c1NN=C(C)C
614	ethchlorvynol	1	C#CC(O)(/C=C/Cl)CC
615	ethinamate	1	C#CC1(OC(N)=O)CCCCC1
620	5-69	1	S=C(NC1CCCCC1)N1CCC(c2c[nH]cn2)CC1
621	7-K06	1	CN1CC[C@@H]2c3cc(Cl)ccc3Oc3ccccc3[C@H]2C1
622	7-K08	1	O=C1CCCN1CCCCN1CCN(c2cc(C(F)(F)F)cc(Cl)n2)CC1
623	7-K10	1	Clc1ccc2c(c1)[C@H]1CCNC[C@@H]1c1ccccc1O2
624	SB205605	0	O=C(Cc1ccc(Cl)c(Cl)c1)N1CCc2[nH]cnc2[C@H]1CN1CC[C@@H](O)C1
625	skb_a	1	CC[C@H](NC(=O)c1c(O)c(-c2ccccc2)nc2ccccc12)c1ccccc1
626	skb_c	1	CC[C@H](NC(=O)c1c(OCCCN(C)C)c(-c2ccccc2)nc2ccccc12)c1ccccc1
627	skb-d	0	CC[C@H](NC(=O)c1c(OCC(=O)O)c(-c2ccccc2)nc2ccccc12)c1ccccc1
628	skb-e	0	CC[C@H](NC(=O)c1c(OCCCC(=O)O)c(-c2ccccc2)nc2ccccc12)c1ccccc1
629	skb-f	0	CC[C@H](NC(=O)c1c(OCCNC(=O)Cc2ccccc2C(=O)O)c(-c2ccccc2)nc2ccccc12)c1ccccc1
630	skb-g	0	CC[C@H](NC(=O)c1c(OCCNC(=O)Cc2ccccn2)c(-c2ccccc2)nc2ccccc12)c1ccccc1
631	skb-h	0	CC[C@H](NC(=O)c1c(OCCNC(=O)[C@@H]2CCCN2)c(-c2ccccc2)nc2ccccc12)c1ccccc1
632	skb-i	0	CC[C@H](NC(=O)c1c(Cn2ccnc2)c(-c2ccccc2)nc2ccccc12)c1ccccc1
633	sparfloxacin	0	C[C@H]1CN(c2c(F)c(N)c3c(=O)c(C(=O)O)cn(C4CC4)c3c2F)C[C@@H](C)N1
634	ethosuximide	1	CCC1(C)CC(=O)NC1=O
635	etymemazine	1	CCc1ccc2c(c1)N(CC(C)CN(C)C)c1ccccc1S2
636	flupentixol	1	OCCN1CCN(CC/C=C2/c3ccccc3Sc3ccc(C(F)(F)F)cc32)CC1
637	fluphenazine	1	OCCN1CCN(CCCN2c3ccccc3Sc3ccc(C(F)(F)F)cc32)CC1
638	flurazepam	1	CCN(CC)CCN1C(=O)CN=C(c2ccccc2F)c2cc(Cl)ccc21
639	glaziovine	1	COc1cc2c3c(c1O)C1(C=CC(=O)C=C1)CC3N(C)CC2
640	glutethimide	1	CCC1(c2ccccc2)CCC(=O)NC1=O
641	haloperidol	1	O=C(CCCN1CCC(O)(c2ccc(Cl)cc2)CC1)c1ccc(F)cc1
642	harmalol	1	Cc1[nH]ccc2c1[nH]c1cc(=O)ccc12
643	harman	1	Cc1nccc2c1[nH]c1ccccc12
645	14	1	O=[N+]([O-])c1cc[nH]c1NCCSCc1ccccn1
652	22	1	CN(C)Cc1ccc(-c2cccc(Nc3[nH]ccc3[N+](=O)[O-])c2)o1
653	23	1	CN(C)Cc1ccnc(-c2cccc(Nc3[nH]ccc3[N+](=O)[O-])c2)c1
654	tamitinol	1	CCNCc1c(CSC)cnc(C)c1O
655	tenoxicam	0	CN1/C(=C(\O)Nc2ccccn2)C(=O)c2sccc2S1(=O)=O
656	terfenadine	0	CC(C)(C)c1ccc(C(O)CCCN2CCC(C(O)(c3ccccc3)c3ccccc3)CC2)cc1
657	U50488	1	CN(C(=O)Cc1ccc(Cl)c(Cl)c1)C1CCCC[C@H]1N1CCCC1
658	heroin	1	CC(=O)Oc1ccc2c3c1O[C@H]1[C@@H](OC(C)=O)C=C[C@H]4[C@@H](C2)N(C)CC[C@]314
659	hexapropymate	1	C#CCC1(OC(N)=O)CCCCC1
660	homophenazine	1	OCCN1CCCN(CCCN2c3ccccc3Sc3cc(C(F)(F)F)ccc32)CC1
661	hydrocodone	1	COc1ccc2c3c1O[C@H]1C(=O)CC[C@H]4[C@@H](C2)N(C)CC[C@]314
662	hydroxyphenamate	1	CCC(O)(COC(N)=O)c1ccccc1
663	hydroxyzine	1	OCCOCCN1CCN(C(c2ccccc2)c2ccc(Cl)cc2)CC1
664	imipramine	1	CN(C)CCCN1c2ccccc2CCc2ccccc21
665	ketamine	1	CNC1(c2ccccc2Cl)CCCCC1=O
666	kynurenic acid	1	O=C(O)c1cc(=O)c2ccccc2[nH]1
674	8-5	0	Cc1ccc(CC2=CNC(NCCSCc3ccc(CN(C)C)o3)=NC2)cn1
675	BBcpd10	0	CN(C)c1cc(-c2n[nH]c(N)n2)ccn1
676	9-C1	1	Cn1c(=O)c2nc[nH]c2n(C)c1=O
677	lenperone	1	O=C(CCCN1CCC(C(=O)c2ccc(F)cc2)CC1)c1ccc(F)cc1
678	levorphanol	1	CN1CC[C@]23CCCC[C@H]2[C@H]1Cc1ccc(O)cc13
679	lidocaine	1	CCN(CC)CC(=O)Nc1c(C)cccc1C
680	lorazepam	1	O=C1Nc2ccc(Cl)cc2C(c2ccccc2Cl)=NC1O
681	lorcainide	1	CC(C)N1CCC(N(C(=O)Cc2ccccc2)c2ccc(Cl)cc2)CC1
682	meclofenoxate	1	CN(C)CCOC(=O)COc1ccc(Cl)cc1
683	mecloqualone	1	Cc1nc2ccccc2c(=O)n1-c1ccccc1Cl
684	medazepam	1	CN1CCN=C(c2ccccc2)c2cc(Cl)ccc21
685	meprobamate	1	CCCC(C)(COC(N)=O)COC(N)=O
686	9-C15	1	COc1cc2c(c(CN[C@@H]3CCCN[C@H]3c3ccccc3)c1)OCC2
687	9-C17	1	CCc1cccc(N=C(C)Nc2cccc(CC)c2)c1
688	9-C7	1	NCCn1ncc2cc(Cl)c(Cl)cc21
689	Abacavir	1	Nc1nc(NC2CC2)c2ncn([C@H]3C=C[C@@H](CO)C3)c2n1
691	Aciclovir	1	Nc1nc(=O)c2ncn(COCCO)c2[nH]1
692	Albendazole	1	CCCSc1ccc2nc(NC(=O)OC)[nH]c2c1
693	Amifostine	0	NCCCNCCSP(=O)(O)O
694	mescaline	1	COc1cc(CCN)cc(OC)c1OC
695	mesoridazine	1	CN1CCCCC1CCN1c2ccccc2Sc2ccc(S(C)=O)cc21
696	methamphetamine	1	CN[C@@H](C)Cc1ccccc1
697	methaqualone	1	Cc1ccccc1-n1c(C)nc2ccccc2c1=O
698	methocarbamol	1	COc1ccccc1OCC(O)COC(N)=O
699	methopromazine	1	COc1ccc2c(c1)N(CCCN(C)C)c1ccccc1S2
700	methotrimeprazine	1	COc1ccc2c(c1)N(C[C@H](C)CN(C)C)c1ccccc1S2
701	methylpentynol	1	C#CC(C)(O)CC
702	methylphenidate	1	COC(=O)C(c1ccccc1)C1CCCCN1
703	methyprylon	1	CCC1(CC)C(=O)NCC(C)C1=O
704	Amikacin	1	NCC[C@H](O)C(=O)N[C@@H]1C[C@H](N)[C@@H](O[C@H]2O[C@H](CN)[C@@H](O)[C@H](O)[C@H]2O)[C@H](O)[C@H]1O[C@H]1O[C@H](CO)[C@@H](O)[C@H](N)[C@H]1O
705	Aminosalicylicacid	0	Nc1ccc(C(=O)O)c(O)c1
706	Cytarabine	1	Nc1ccn([C@@H]2O[C@H](CO)[C@@H](O)[C@@H]2O)c(=O)n1
707	Dacarbazine	1	CN(C)N/N=C1/N=CN=C1C(N)=O
708	Daunorubicin	0	COc1cccc2c1C(=O)c1c(O)c3c(c(O)c1C2=O)C[C@@](O)(C(C)=O)C[C@@H]3O[C@H]1C[C@H](N)[C@H](O)[C@H](C)O1
709	Demeclocycline	0	CN(C)[C@@H]1C(=O)/C(=C(\N)O)C(=O)[C@@]2(O)C(=O)C3=C(O)c4c(O)ccc(Cl)c4[C@@H](O)[C@H]3C[C@@H]12
710	Desmethylclobazam	1	O=C1CC(=O)N(c2ccccc2)c2cc(Cl)ccc2N1
711	Desmonomethylpromazine	1	CNCCCN1c2ccccc2Sc2ccccc21
712	Dexrazoxane	0	C[C@@H](CN1CC(=O)NC(=O)C1)N1CC(=O)NC(=O)C1
714	moperone	1	Cc1ccc(C2(O)CCN(CCCC(=O)c3ccc(F)cc3)CC2)cc1
715	morphine	1	CN1CC[C@]23c4c5ccc(O)c4O[C@H]2C(O)C=C[C@H]3[C@H]1C5
716	MPTP	1	CN1CC=C(c2ccccc2)CC1
717	naloxone	1	C=CCN1CC[C@]23c4c5ccc(O)c4O[C@H]2C(=O)CC[C@@]3(O)[C@H]1C5
718	nicotine	1	CN1CCC[C@H]1c1cccnc1
719	nitrazepam	1	O=C1CN=C(c2ccccc2)c2cc([N+](=O)[O-])ccc2N1
720	nordazepam	1	O=C1CN=C(c2ccccc2)c2cc(Cl)ccc2N1
721	nortriptyline	1	CNCCC=C1c2ccccc2CCc2ccccc21
722	orphenadrine	1	Cc1ccccc1C(OCCN(C)C)c1ccccc1
723	Dextromethorphan	1	COc1ccc2c(c1)[C@]13CCCC[C@@H]1[C@H](C2)N(C)CC3
724	Dihydroergotamine	0	CN1C[C@H](C(=O)N[C@]2(C)O[C@@]3(O)[C@@H]4CCCN4C(=O)[C@H](Cc4ccccc4)N3C2=O)C[C@@H]2c3cccc4[nH]cc(c34)C[C@H]21
725	Disulfiram	1	CCN(CC)C(=S)SSC(=S)N(CC)CC
726	Efavirenz	0	O=C1Nc2ccc(Cl)cc2[C@@](C#CC2CC2)(C(F)(F)F)O1
727	Enalapril	0	CCOC(=O)[C@H](CCc1ccccc1)N[C@@H](C)C(=O)N1CCC[C@H]1C(=O)O
728	Ethambutol	0	CC[C@@H](CO)NCCN[C@@H](CC)CO
729	aclarubicin	0	CC[C@@]1(O)C[C@H](OC2CC(N(C)C)C(OC3CC(O)C(OC4CCC(=O)C(C)O4)C(C)O3)C(C)O2)c2c(cc3c(c2O)C(=O)c2c(O)cccc2C3=O)[C@H]1C(=O)OC
730	adicillin	0	CC1(C)S[C@@H]2[C@H](NC(=O)CCC[C@@H](N)C(=O)O)C(=O)N2[C@H]1C(=O)O
731	adrenaline	0	CNCC(O)c1ccc(O)c(O)c1
732	adriamycinol-aglycone	0	COc1cccc2c1C(=O)c1c(O)c3c(c(O)c1C2=O)CC(O)(C(=O)CO)CC3O
733	almecillin	0	C=CCSCC(=O)NC1C(=O)N2C1SC(C)(C)C2C(=O)O
734	amantocillin	0	CC1(C)S[C@@H]2[C@H](NC(=O)C34C[C@@H]5C[C@@H](CC(N)(C5)C3)C4)C(=O)N2[C@H]1C(=O)O
735	amdinocillinpivoxil	0	CC(C)(C)C(=O)OCOC(=O)C1N2C(=O)[C@@H](N=CN3CCCCCC3)[C@H]2SC1(C)C
736	amicycline	0	CN(C)[C@@H]1C(=O)/C(=C(\N)O)C(=O)[C@@]2(O)C(=O)C3=C(O)c4c(ccc(N)c4O)C[C@H]3C[C@@H]12
737	amrubicin	0	CC(=O)[C@]1(N)Cc2c(O)c3c(c(O)c2[C@@H](O[C@H]2C[C@H](O)[C@H](O)CO2)C1)C(=O)c1ccccc1C3=O
738	apalcillin	0	CC1(C)S[C@@H]2C(NC(=O)[C@H](NC(=O)c3c[nH]c4cccnc4c3=O)c3ccccc3)C(=O)N2[C@H]1C(=O)O
739	apicycline	0	CN(C)[C@@H]1C(=O)/C(=C(/O)NC(C(=O)O)N2CCN(CCO)CC2)C(=O)[C@@]2(O)C(=O)C3=C(O)c4c(O)cccc4[C@@](C)(O)[C@H]3C[C@@H]12
740	apramycin	0	CN[C@@H]1[C@@H](O[C@H]2O[C@H](CO)[C@@H](N)[C@H](O)[C@H]2O)O[C@H]2C[C@@H](N)[C@H](O[C@@H]3[C@@H](N)C[C@@H](N)[C@H](O)[C@H]3O)O[C@@H]2[C@@H]1O
741	arbekacin	0	NCC[C@H](O)C(=O)N[C@@H]1C[C@H](N)[C@@H](O[C@H]2O[C@H](CN)CC[C@H]2N)[C@H](O)[C@H]1O[C@H]1O[C@H](CO)[C@@H](O)[C@H](N)[C@H]1O
742	aspoxicillin	0	CNC(=O)C[C@@H](N)C(=O)N[C@@H](C(=O)N[C@@H]1C(=O)N2[C@@H](C(=O)O)C(C)(C)S[C@H]12)c1ccc(O)cc1
743	astromicin	0	CO[C@H]1[C@@H](O)[C@H](N)[C@@H](O[C@H]2O[C@H](C(C)N)CC[C@H]2N)[C@H](O)[C@@H]1N(C)C(=O)CN
744	aztreonam	0	C[C@H]1[C@H](NC(=O)/C(=N\OC(C)(C)C(=O)O)c2csc(N)n2)C(=O)N1S(=O)(=O)O
745	bacmecillinam	0	CCOC(=O)OC(C)OC(=O)[C@@H]1N2C(=O)[C@@H](N=CN3CCCCCC3)[C@H]2SC1(C)C
746	bekanamycin	0	NCC1OC(OC2C(N)CC(N)C(OC3OC(CO)C(O)C(N)C3O)C2O)C(N)C(O)C1O
747	benserazide	0	NC(CO)C(=O)NNCc1ccc(O)c(O)c1O
748	bepridil	0	CC(C)COCC(CN(Cc1ccccc1)c1ccccc1)N1CCCC1
749	berythromycin	0	CC[C@H]1OC(=O)[C@H](C)[C@@H](OC2CC(C)(OC)C(O)C(C)O2)C(C)[C@@H](OC2OC(C)CC(N(C)C)C2O)[C@](C)(O)C[C@@H](C)C(=O)[C@H](C)[C@@H](O)[C@H]1C
750	butikacin	0	NCCC(O)CNC1CC(N)C(OC2OC(CN)C(O)C(O)C2O)C(O)C1OC1OC(CO)C(O)C(N)C1O
751	carbuterol	0	CC(C)(C)NCC(O)c1ccc(O)c(NC(N)=O)c1
752	carfecillin	0	CC1(C)S[C@@H]2[C@H](NC(=O)C(C(=O)Oc3ccccc3)c3ccccc3)C(=O)N2[C@H]1C(=O)O
753	carindacillin	0	CC1(C)S[C@@H]2[C@H](NC(=O)C(C(=O)Oc3ccc4c(c3)CCC4)c3ccccc3)C(=O)N2[C@H]1C(=O)O
754	carubicin	0	CC(=O)[C@]1(O)Cc2c(O)c3c(c(O)c2C(OC2CC(N)C(O)C(C)O2)C1)C(=O)c1c(O)cccc1C3=O
755	carumonam	0	NC(=O)OCC1[C@H](NC(=O)/C(=N\OCC(=O)O)c2csc(N)n2)C(=O)N1S(=O)(=O)O
756	cefaclor	0	N[C@@H](C(=O)N[C@@H]1C(=O)N2C(C(=O)O)=C(Cl)CS[C@H]12)c1ccccc1
757	cefadroxil	0	CC1=C(C(=O)O)N2C(=O)[C@@H](NC(=O)[C@H](N)c3ccc(O)cc3)[C@H]2SC1
758	cefalexin	0	CC1=C(C(=O)O)N2C(=O)[C@@H](NC(=O)[C@H](N)c3ccccc3)[C@H]2SC1
759	cefaloram	0	CC(=O)OCC1=C(C(=O)O)N2C(=O)[C@@H](NC(=O)Cc3ccccc3)[C@H]2SC1
760	cefaparole	0	Cc1nnc(SCC2=C(C(=O)O)N3C(=O)[C@@H](NC(=O)C(N)c4ccc(O)cc4)[C@H]3SC2)s1
761	cefatrizine	0	NC(C(=O)N[C@@H]1C(=O)N2C(C(=O)O)=C(CSc3cn[nH]n3)CS[C@H]12)c1ccc(O)cc1
762	cefazaflur	0	Cn1nnnc1SCC1=C(C(=O)O)N2C(=O)[C@@H](NC(=O)CSC(F)(F)F)[C@H]2SC1
763	cefazedone	0	Cc1nnc(SCC2=C(C(=O)O)N3C(=O)[C@@H](NC(=O)Cn4cc(Cl)c(=O)c(Cl)c4)[C@H]3SC2)s1
764	cefcanel	0	Cc1nnc(SCC2=C(C(=O)O)N3C(=O)[C@@H](NC(=O)[C@H](O)c4ccccc4)[C@H]3SC2)s1
765	cefcanel-daloxate	0	Cc1nnc(SCC2=C(C(=O)OCc3oc(=O)oc3C)N3C(=O)C(NC(=O)C(OC(=O)C(C)N)c4ccccc4)C3SC2)s1
766	cefcapene	0	CC/C=C(\C(=O)N[C@@H]1C(=O)N2C(C(=O)O)=C(COC(N)=O)CS[C@H]12)c1csc(N)n1
767	cefdaloxime	0	COCC1=C(C(=O)O)N2C(=O)[C@@H](NC(=O)/C(=N\O)c3csc(N)n3)[C@H]2SC1
768	cefdinir	0	C=CC1=C(C(=O)O)N2C(=O)[C@@H](NC(=O)/C(=N\O)c3csc(N)n3)[C@H]2SC1
769	cefditoren	0	CO/N=C(\C(=O)NC1C(=O)N2C(C(=O)O)=C(/C=C\c3scnc3C)CS[C@H]12)c1csc(N)n1
770	cefedrolor	0	CC1=C(C(=O)O)N2C(=O)[C@@H](NC(=O)[C@H](N)c3ccc(O)c(Cl)c3)[C@H]2SC1
771	cefetamet	0	CO/N=C(\C(=O)N[C@@H]1C(=O)N2C(C(=O)O)=C(C)CS[C@H]12)c1csc(N)n1
772	cefetrizole	0	O=C(Cc1cccs1)N[C@@H]1C(=O)N2C(C(=O)O)=C(CSc3ncn[nH]3)CS[C@H]12
773	cefivitril	0	Cn1nnnc1SCC1=C(C(=O)O)N2C(=O)[C@@H](NC(=O)CS/C=C\C#N)[C@H]2SC1
774	cefixime	0	C=CC1=C(C(=O)O)N2C(=O)[C@@H](NC(=O)/C(=N\OCC(=O)O)c3csc(N)n3)[C@H]2SC1
775	cefmenoxime	0	CO/N=C(\C(=O)N[C@@H]1C(=O)N2C(C(=O)O)=C(CSc3nnnn3C)CS[C@H]12)c1csc(N)n1
776	cefmetazole	0	CO[C@@]1(NC(=O)CSCC#N)C(=O)N2C(C(=O)O)=C(CSc3nnnn3C)CS[C@@H]21
777	cefminox	0	CO[C@@]1(NC(=O)CSC[C@@H](N)C(=O)O)C(=O)N2C(C(=O)O)=C(CSc3nnnn3C)CS[C@@H]21
778	cefodizime	0	CO/N=C(/C(=O)N[C@@H]1C(=O)N2C(C(=O)O)=C(CSc3nc(C)c(CC(=O)O)s3)CS[C@H]12)c1csc(N)n1
779	cefonicid	0	O=C(O)C1=C(CSc2nnnn2CS(=O)(=O)O)CS[C@@H]2[C@H](NC(=O)C(O)c3ccccc3)C(=O)N12
780	ceforanide	0	NCc1ccccc1CC(=O)N[C@@H]1C(=O)N2C(C(=O)O)=C(CSc3nnnn3CC(=O)O)CS[C@H]12
781	cefotetan	0	CO[C@@]1(NC(=O)C2SC(=C(C(N)=O)C(=O)O)S2)C(=O)N2C(C(=O)O)=C(CSc3nnnn3C)CS[C@@H]21
782	cefotiam	0	CN(C)CCn1nnnc1SCC1=C(C(=O)O)N2C(=O)[C@@H](NC(=O)Cc3csc(N)n3)[C@H]2SC1
783	cefoxazole	0	CC(=O)OCC1=C(C(=O)O)N2C(=O)[C@@H](NC(=O)c3c(-c4ccccc4Cl)noc3C)[C@H]2SC1
784	cefpiramide	0	Cc1cc(=O)c(C(=O)N[C@@H](C(=O)NC2C(=O)N3C(C(=O)O)=C(CSc4nnnn4C)CS[C@H]23)c2ccc(O)cc2)c[nH]1
785	cefpodoxime	0	COCC1=C(C(=O)O)N2C(=O)[C@@H](NC(=O)/C(=N\OC)c3csc(N)n3)[C@H]2SC1
786	cefprozil	0	C/C=C/C1=C(C(=O)O)N2C(=O)[C@@H](NC(=O)[C@H](N)c3ccc(O)cc3)[C@H]2SC1
787	cefrotil	0	CC1=C(C(=O)O)N2C(=O)[C@@H](NC(=O)Cc3ccc(C4=NCCCN4)cc3)[C@H]2SC1
788	cefroxadine	0	COC1=C(C(=O)O)N2C(=O)C(NC(=O)C(N)C3C=CCC=C3)C2SC1
789	cefsumide	0	CC1=C(C(=O)O)N2C(=O)[C@@H](NC(=O)[C@H](N)c3cccc(NS(C)(=O)=O)c3)[C@H]2SC1
790	cefteram	0	CO/N=C(\C(=O)N[C@@H]1C(=O)N2C(C(=O)O)=C(Cn3nnc(C)n3)CS[C@H]12)c1csc(N)n1
791	ceftezole	0	O=C(Cn1cnnn1)N[C@@H]1C(=O)N2C(C(=O)O)=C(CSc3nncs3)CS[C@H]12
792	ceftibuten	0	Nc1nc(/C(=C/CC(=O)O)C(=O)N[C@@H]2C(=O)N3C(C(=O)O)=CCS[C@H]23)cs1
793	ceftiofur	0	CO/N=C(\C(=O)N[C@@H]1C(=O)N2C(C(=O)O)=C(CSC(=O)c3ccco3)CS[C@H]12)c1csc(N)n1
794	ceftiolene	0	CO/N=C(\C(=O)N[C@@H]1C(=O)N2C(C(=O)O)=C(/C=C/Sc3n[nH]c(=O)c(=O)n3CC=O)CS[C@H]12)c1csc(N)n1
795	ceftioxide	0	CO/N=C(\C(=O)N[C@@H]1C(=O)N2C(C(=O)O)=C(COC(C)=O)CS(=O)[C@H]12)c1csc(N)n1
796	ceftizoxime	0	CO/N=C(\C(=O)N[C@@H]1C(=O)N2C(C(=O)O)=CCS[C@H]12)c1csc(N)n1
797	cefuracetime	0	CO/N=C(\C(=O)N[C@@H]1C(=O)N2C(C(=O)O)=C(COC(C)=O)CS[C@H]12)c1ccco1
798	cefuroxime-axetil	0	CO/N=C(\C(=O)N[C@@H]1C(=O)N2C(C(=O)OC(C)OC(C)=O)=C(COC(N)=O)CS[C@H]12)c1ccco1
799	cefuroxime-pivoxetil	0	COCCCC(=O)OC(C)OC(=O)C1=C(COC(N)=O)CS[C@@H]2[C@H](NC(=O)/C(=N\OC)c3ccco3)C(=O)N12
800	cefuzonam	0	CO/N=C(\C(=O)N[C@@H]1C(=O)N2C(C(=O)O)=C(CSc3cnns3)CS[C@H]12)c1csc(N)n1
801	cephacetrile	0	CC(=O)OCC1=C(C(=O)O)N2C(=O)[C@H](NC(=O)CC#N)[C@@H]2SC1
802	cephaloglycin	0	CC(=O)OCC1=C(C(=O)O)N2C(=O)[C@@H](NC(=O)[C@H](N)c3ccccc3)[C@H]2SC1
803	cephalosporin-c	0	CC(=O)OCC1=C(C(=O)O)N2C(=O)[C@@H](NC(=O)CCC[C@@H](N)C(=O)O)[C@H]2SC1
804	cephalothin	0	CC(=O)OCC1=C(C(=O)O)N2C(=O)[C@@H](NC(=O)Cc3cccs3)[C@H]2SC1
805	cetocycline	0	CC(=O)C1=C(O)[C@@]2(O)C(=O)c3c(c(C)c4ccc(C)c(O)c4c3O)C[C@H]2[C@@H](N)C1=O
806	clarithromycin	0	CC[C@H]1OC(=O)[C@H](C)[C@@H](O[C@H]2C[C@@](C)(OC)[C@@H](O)[C@H](C)O2)[C@H](C)[C@@H](O[C@@H]2O[C@H](C)C[C@H](N(C)C)[C@H]2O)[C@](C)(OC)C[C@@H](C)C(=O)[C@H](C)[C@@H](O)[C@]1(C)O
807	clindamycin	0	CCC[C@@H]1C[C@@H](C(=O)NC(C(C)Cl)[C@H]2O[C@H](SC)[C@H](O)[C@@H](O)[C@H]2O)N(C)C1
808	clindamycin-phosphate	0	CCC[C@@H]1C[C@@H](C(=O)NC(C(C)Cl)[C@H]2O[C@H](SC)[C@H](OP(=O)(O)O)[C@@H](O)[C@H]2O)N(C)C1
809	clometocillin	0	COC(C(=O)N[C@@H]1C(=O)N2[C@@H](C(=O)O)C(C)(C)S[C@H]12)c1ccc(Cl)c(Cl)c1
810	clomocycline	0	CN(C)[C@@H]1C(=O)/C(=C(/O)NCO)C(=O)[C@@]2(O)C(=O)C3=C(O)c4c(O)ccc(Cl)c4[C@@](C)(O)[C@H]3C[C@@H]12
811	cyclacillin	0	CC1(C)S[C@@H]2[C@H](NC(=O)C3(N)CCCCC3)C(=O)N2[C@H]1C(=O)O
812	cyclosporina	0	CC=CCC(C)C(O)C1C(=O)NC(CC)C(=O)N(C)CC(=O)N(C)C(CC(C)C)C(=O)NC(C(C)C)C(=O)N(C)C(CC(C)C)C(=O)NC(C)C(=O)NC(C)C(=O)N(C)C(CC(C)C)C(=O)N(C)C(CC(C)C)C(=O)N(C)C(C(C)C)C(=O)N1C
813	dactinomycin	0	Cc1c2oc3c(C)ccc(C(=O)NC4C(=O)NC(C(C)C)C(=O)N5CCCC5C(=O)N(C)CC(=O)N(C)C(C(C)C)C(=O)OC4C)c3nc-2c(C(=O)NC2C(=O)NC(C(C)C)C(=O)N3CCCC3C(=O)N(C)CC(=O)N(C)C(C(C)C)C(=O)OC2C)c(N)c1=O
814	demecycline	0	CN(C)[C@@H]1C(=O)/C(=C(\N)O)C(=O)[C@@]2(O)C(=O)C3=C(O)c4c(O)cccc4[C@@H](O)[C@H]3C[C@@H]12
815	detorubicin	0	CCOC(OCC)C(=O)OCC(=O)C1(O)Cc2c(O)c3c(c(O)c2C(OC2CC(N)C(O)C(C)O2)C1)C(=O)c1c(OC)cccc1C3=O
816	dibekacin	0	NCC1CCC(N)C(OC2C(N)CC(N)C(OC3OC(CO)C(O)C(N)C3O)C2O)O1
817	dicloxacillin	0	Cc1onc(-c2c(Cl)cccc2Cl)c1C(=O)N[C@@H]1C(=O)N2[C@@H](C(=O)O)C(C)(C)S[C@H]12
818	dihydrostreptomycin	0	CN[C@@H]1[C@H](O[C@H]2[C@H](O[C@@H]3[C@@H](O)[C@H](O)[C@@H](N=C(N)N)[C@H](O)[C@H]3N=C(N)N)O[C@@H](C)[C@]2(O)CO)O[C@@H](CO)[C@H](O)[C@H]1O
819	diosmin	0	COc1ccc(-c2cc(=O)c3c(O)cc(O[C@@H]4O[C@H](CO[C@@H]5O[C@@H](C)[C@H](O)[C@@H](O)[C@H]5O)[C@@H](O)[C@H](O)[C@H]4O)cc3o2)cc1O
820	dipivefrin	0	CNCC(O)c1ccc(OC(=O)C(C)(C)C)c(OC(=O)C(C)(C)C)c1
821	diproleandomycin	0	CCC(=O)O[C@H]1[C@H](C)O[C@@H](O[C@@H]2C(C)C(=O)O[C@H](C)[C@H](C)[C@H](OC(=O)CC)[C@@H](C)C(=O)[C@]3(CO3)CC(C)[C@H](O[C@@H]3O[C@H](C)C[C@H](N(C)C)[C@H]3O)[C@H]2C)C[C@@H]1OC
822	dipyridamole	0	OCCN(CCO)c1nc(N2CCCCC2)c2nc(N(CCO)CCO)nc(N3CCCCC3)c2n1
823	dirithromycin	0	CC[C@H]1OC(=O)[C@H](C)[C@@H](O[C@H]2C[C@@](C)(OC)[C@@H](O)[C@H](C)O2)[C@H](C)[C@@H](O[C@@H]2O[C@H](C)C[C@H](N(C)C)[C@H]2O)[C@](C)(O)C[C@@H](C)[C@@H]2N[C@@H](COCCOC)O[C@H]([C@H]2C)[C@]1(C)O
824	docetaxel	0	CC(=O)O[C@@]12CO[C@@H]1C[C@H](O)[C@@]1(C)C(=O)[C@H](O)C3=C(C)[C@@H](OC(=O)[C@H](O)[C@@H](NC(=O)OC(C)(C)C)c4ccccc4)C[C@@](O)([C@@H](OC(=O)c4ccccc4)[C@@H]12)C3(C)C
825	efrotomycin	0	C/C=C/C=C/C1OC(O)(C(CC)C(=O)NC/C=C/C=C(\C)C(OC)C(C)C2OC(/C=C/C=C/C=C(\C)C(=O)c3c(O)n(C)ccc3=O)C(O)C2O)C(O)C(OC2OC(C)C(OC3OC(C)C(OC)C(O)C3OC)C(OC)C2O)C1(C)C
826	emetine	0	CC[C@H]1CN2CCc3cc(OC)c(OC)cc3[C@@H]2C[C@@H]1C[C@H]1NCCc2cc(OC)c(OC)cc21
827	epicillin	0	CC1(C)S[C@@H]2[C@H](NC(=O)[C@H](N)C3=CCC=CC3)C(=O)N2[C@H]1C(=O)O
828	eqvalan	0	CCC(C)[C@H]1O[C@]2(CC[C@@H]1C)CC1C[C@@H](C/C=C(\C)[C@@H](O[C@H]3C[C@H](OC)[C@@H](OC4C[C@H](OC)[C@@H](O)[C@H](C)O4)[C@H](C)O3)[C@@H](C)/C=C/C=C3\CO[C@@H]4[C@H](O)C(C)=C[C@@H](C(=O)O1)[C@]34O)O2
829	esorubicin	0	COc1cccc2c1C(=O)c1c(O)c3c(c(O)c1C2=O)C[C@](O)(C(=O)CO)C[C@H]3OC1CC(N)CC(C)O1
830	etamocycline	0	CN(CCN(C)CN/C(O)=C1\C(=O)[C@@H](N(C)C)[C@@H]2C[C@H]3C(=C(O)c4c(O)cccc4[C@@]3(C)O)C(=O)[C@]2(O)C1=O)CN/C(O)=C1\C(=O)[C@@H](N(C)C)[C@@H]2C[C@H]3C(=C(O)c4c(O)cccc4[C@@]3(C)O)C(=O)[C@]2(O)C1=O
831	etilefrine	0	CCNCC(O)c1cccc(O)c1
832	felodipine	0	CCOC(=O)C1=C(C)NC(C)=C(C(=O)OC)C1c1cccc(Cl)c1Cl
833	fenbenicillin	0	CC1(C)S[C@@H]2[C@H](NC(=O)C(Oc3ccccc3)c3ccccc3)C(=O)N2[C@H]1C(=O)O
834	fenoxazoline	0	CC(C)c1ccccc1OCC1=NCCN1
835	fexofenadine	0	CC(C)(C(=O)O)c1ccc(C(O)CCCN2CCC(C(O)(c3ccccc3)c3ccccc3)CC2)cc1
836	fibracillin	0	CC(C)(Oc1ccc(Cl)cc1)C(=O)N[C@@H](C(=O)N[C@@H]1C(=O)N2[C@@H](C(=O)O)C(C)(C)S[C@H]12)c1ccccc1
837	flomoxef	0	CO[C@@]1(NC(=O)CSC(F)(F)F)C(=O)N2C(C(=O)O)=C(CSc3nnnn3CCO)CO[C@@H]21
838	flurithromycin	0	CC[C@H]1OC(=O)[C@H](C)[C@@H](O[C@H]2C[C@@](C)(OC)[C@@H](O)[C@H](C)O2)[C@H](C)[C@@H](O[C@@H]2O[C@H](C)C[C@H](N(C)C)[C@H]2O)[C@](C)(O)C[C@](C)(F)C(=O)[C@H](C)[C@@H](O)[C@]1(C)O
839	fropenem	0	C[C@@H](O)[C@H]1C(=O)N2C(C(=O)O)=C([C@H]3CCCO3)S[C@H]12
840	fumoxicillin	0	CC1(C)S[C@@H]2[C@H](NC(=O)[C@@H](N=Cc3ccco3)c3ccc(O)cc3)C(=O)N2[C@H]1C(=O)O
841	furbucillin	0	CC(C)CC(OC(=O)c1ccco1)C(=O)N[C@@H]1C(=O)N2[C@@H](C(=O)O)C(C)(C)S[C@H]12
842	fusidic-acid	0	CC(=O)O[C@H]1C[C@@]2(C)[C@@H](C[C@@H](O)[C@H]3[C@@]4(C)CC[C@@H](O)[C@@H](C)[C@@H]4CC[C@@]32C)/C1=C(\CCC=C(C)C)C(=O)O
843	gentamicin	0	CNC(C)C1CCC(N)C(OC2C(N)CC(N)C(OC3OCC(C)(O)C(NC)C3O)C2O)O1
844	gloximonam	0	CO/N=C(\C(=O)N[C@@H]1C(=O)N(OCC(=O)OCC(=O)OC(C)(C)C)[C@H]1C)c1csc(N)n1
845	gramicidin-s-2	0	CC(C)CC1NC(=O)C(CCCN)NC(=O)C(C(C)C)NC(=O)C2CCCN2C(=O)C(Cc2ccccc2)NC(=O)C(CC(C)C)NC(=O)C(CCCN)NC(=O)C(C(C)C)NC(=O)C2CCCN2C(=O)C(Cc2ccccc2)NC1=O
846	grepafloxacin	0	Cc1c(F)c(N2CCNC(C)C2)cc2c1c(=O)c(C(=O)O)cn2C1CC1
847	guamecycline	0	CN(C)C1C(=O)/C(=C(/O)NCN2CCN(C(=N)N=C(N)N)CC2)C(=O)C2(O)C(=O)C3=C(O)c4c(O)cccc4C(C)(O)C3CC12
848	hetacillin	0	CC1(C)S[C@@H]2[C@H](N3C(=O)[C@@H](c4ccccc4)NC3(C)C)C(=O)N2[C@H]1C(=O)O
849	hydroxyamphetamine	0	CC(Cc1ccccc1)NO
850	hydroxyephedrine	0	CNC(C)C(O)c1ccc(O)cc1
851	hymecromone	0	Cc1cc(=O)oc2cc(O)ccc12
852	idarubicin	0	CC(=O)[C@]1(O)Cc2c(O)c3c(c(O)c2[C@@H](O[C@H]2C[C@H](N)[C@H](O)[C@H](C)O2)C1)C(=O)c1ccccc1C3=O
853	imipenem	0	C[C@H](O)[C@H]1C(=O)N2C(C(=O)O)=C(SCCN=CN)C[C@H]12
854	isepamicin	0	CNC1C(O)C(OC2C(NC(=O)C(O)CN)CC(N)C(OC3OC(CN)C(O)C(O)C3O)C2O)OCC1(C)O
855	isopropicillin	0	CC(C)(Oc1ccccc1)C(=O)N[C@@H]1C(=O)N2[C@@H](C(=O)O)C(C)(C)S[C@H]12
856	josamycin	0	CO[C@@H]1[C@@H](O[C@@H]2O[C@H](C)[C@@H](O[C@H]3C[C@@](C)(O)[C@@H](OC(=O)CC(C)C)[C@H](C)O3)[C@H](N(C)C)[C@H]2O)[C@@H](CC=O)C[C@@H](C)[C@@H](O)/C=C/C=C/C[C@@H](C)OC(=O)C[C@H]1OC(C)=O
857	lenampicillin	0	Cc1oc(=O)oc1COC(=O)[C@@H]1N2C(=O)[C@@H](NC(=O)[C@H](N)c3ccccc3)[C@H]2SC1(C)C
858	lenapenem	0	CNCC[C@@H](O)[C@@H]1C[C@H](SC2=C(C(=O)O)N3C(=O)[C@H]([C@@H](C)O)[C@H]3[C@H]2C)CN1
859	leurubicin	0	COc1cccc2c1C(=O)c1c(O)c3c(c(O)c1C2=O)C[C@@](O)(C(=O)CO)C[C@@H]3O[C@H]1C[C@H](NC(=O)[C@@H](N)CC(C)C)[C@H](O)[C@H](C)O1
860	lexithromycin	0	CC[C@H]1OC(=O)[C@H](C)[C@@H](OC2CC(C)(OC)C(O)C(C)O2)C(C)[C@@H](OC2OC(C)CC(N(C)C)C2O)[C@](C)(O)C[C@@H](C)/C(=N\OC)[C@H](C)[C@@H](O)[C@]1(C)O
861	lincomycin	0	CCCC1CC(C(=O)NC(C(C)O)C2OC(SC)C(O)C(O)C2O)N(C)C1
862	loracarbef	0	N[C@@H](C(=O)NC1C(=O)N2C(C(=O)O)=C(Cl)CCC12)c1ccccc1
863	losartan	0	CCCCc1nc(Cl)c(CO)n1Cc1ccc(-c2ccccc2-c2nn[nH]n2)cc1
864	lymecycline	0	CN(C)[C@@H]1C(=O)/C(=C(/N)O)C(=O)[C@@]2(O)C(=O)C3=C(O)c4c(O)ccc(Cl)c4[C@@](C)(O)[C@H]3C[C@@H]12
865	mecillinam	0	CC1(C)S[C@@H]2[C@H](N=CN3CCCCCC3)C(=O)N2[C@H]1C(=O)O
866	mecloxamine	0	CC(CN(C)C)OC(C)(c1ccccc1)c1ccc(Cl)cc1
867	medorubicin	0	CC1OC(OC2CC(O)(C(=O)CO)Cc3c(O)c4c(c(O)c32)C(=O)c2ccccc2C4=O)CC(N)C1O
868	meropenem	0	C[C@H](O)C1C(=O)N2C(C(=O)O)=C(S[C@@H]3CN[C@H](C(=O)N(C)C)C3)[C@H](C)C12
869	metampicillin	0	C=NC(C(=O)NC1C(=O)N2C1SC(C)(C)C2C(=O)O)c1ccccc1
870	methacycline	0	C=C1c2cccc(O)c2C(O)=C2C(=O)[C@]3(O)C(=O)/C(=C(/N)O)C(=O)[C@@H](N(C)C)[C@@H]3[C@@H](O)[C@H]12
871	methoxyphedrine	0	CNC(C)C(=O)c1ccc(OC)cc1
872	meticillin	0	COc1cccc(OC)c1C(=O)N[C@@H]1C(=O)N2[C@@H](C(=O)O)C(C)(C)S[C@H]12
873	mezlocillin	0	CC1(C)S[C@@H]2[C@H](NC(=O)[C@H](NC(=O)N3CCN(S(C)(=O)=O)C3=O)c3ccccc3)C(=O)N2[C@H]1C(=O)O
874	mibefradil	0	COCC(=O)O[C@]1(CCN(C)CCCc2nc3ccccc3[nH]2)CCc2cc(F)ccc2[C@@H]1C(C)C
875	midecamycin	0	CCC(=O)OC1CC(=O)OC(C)C/C=C/C=C\C(O)C(C)CC(CC=O)C(O[C@@H]2O[C@H](C)[C@@H](O[C@H]3C[C@@](C)(O)[C@H](OC(=O)CC)[C@@H](C)O3)[C@H](N(C)C)[C@H]2O)C1OC
876	mikamycin	0	CCC1NC(=O)C(NC(=O)c2ncccc2O)C(C)OC(=O)C(c2ccccc2)NC(=O)C2CC(=O)CCN2C(=O)C(Cc2ccc(N(C)C)cc2)N(C)C(=O)C2CCCN2C1=O
877	mirincamycin	0	CCCCCC1CNC(C(=O)NC(C(C)Cl)C2OC(SC)C(O)C(O)C2O)C1
878	mitomycin	0	CO[C@@]12[C@H](COC(N)=O)C3=C(C(=O)C(C)=C(N)C3=O)N1C[C@@H]1N[C@@H]12
879	moxalactam	0	CO[C@@]1(NC(=O)C(C(=O)O)c2ccc(O)cc2)C(=O)N2C(C(=O)O)=C(CSc3nnnn3C)CO[C@@H]21
880	neamine	0	NC[C@H]1O[C@H](O[C@@H]2[C@@H](N)C[C@@H](N)[C@H](O)[C@H]2O)[C@H](N)[C@@H](O)[C@@H]1O
881	netilmicin	0	CCN[C@@H]1C[C@H](N)[C@@H](O[C@H]2OC(CN)=CC[C@H]2N)[C@H](O)[C@H]1O[C@H]1OC[C@](C)(O)[C@H](NC)[C@H]1O
882	nicardipine	0	COC(=O)C1=C(C)NC(C)=C(C(=O)OCCN(C)Cc2ccccc2)C1c1cccc([N+](=O)[O-])c1
883	nifedipine	0	COC(=O)C1=C(C)NC(C)=C(C(=O)OC)C1c1ccccc1[N+](=O)[O-]
884	nitrendipine	0	CCOC(=O)C1=C(C)NC(C)=C(C(=O)OC)C1c1cccc([N+](=O)[O-])c1
885	nitrocycline	0	CN(C)[C@@H]1C(=O)/C(=C(\N)O)C(=O)[C@@]2(O)C(=O)C3=C(O)c4c(O)ccc([N+](=O)[O-])c4C[C@H]3C[C@@H]12
886	novobiocin	0	CO[C@@H]1[C@@H](OC(N)=O)[C@@H](O)[C@H](Oc2ccc3c(=O)c(NC(=O)c4ccc(O)c(CC=C(C)C)c4)c(O)oc3c2C)OC1(C)C
887	oleandomycin	0	COC1CC(O[C@@H]2[C@@H](C)C(=O)O[C@H](C)[C@H](C)[C@H](O)[C@@H](C)C(=O)[C@@]3(CO3)C[C@H](C)[C@H](OC3OC(C)CC(N(C)C)C3O)[C@H]2C)OC(C)C1O
888	oxetacillin	0	CC1(C)S[C@@H]2[C@H](N3C(=O)C(c4ccc(O)cc4)NC3(C)C)C(=O)N2[C@H]1C(=O)O
889	oximonam	0	CO/N=C(\C(=O)NC1C(=O)N(OCC(=O)O)[C@H]1C)c1csc(N)n1
890	paclitaxel	0	CC(=O)O[C@H]1C(=O)[C@@]2(C)C([C@H](OC(=O)c3ccccc3)[C@]3(O)C[C@H](OC(=O)[C@H](O)[C@@H](NC(=O)c4ccccc4)c4ccccc4)C(C)=C1C3(C)C)[C@]1(OC(C)=O)CO[C@@H]1C[C@@H]2O
891	pecocycline	0	CN(C)[C@@H]1C(=O)/C(=C(/O)NCN2CCCC(C(=O)O)C2)C(=O)[C@@]2(O)C(=O)C3=C(O)c4c(O)cccc4[C@@](C)(O)[C@H]3C[C@@H]12
892	penamecillin	0	CC(=O)OCOC(=O)C1N2C(=O)C(NC(=O)Cc3ccccc3)C2SC1(C)C
893	penicillin	0	CC1(C)SC2C(NC(=O)Cc3ccccc3)C(=O)N2C1C(=O)O
894	penimocycline	0	CN(C)[C@@H]1C(=O)/C(=C(/O)NCNC(C(=O)NC2C(=O)N3C2SC(C)(C)C3C(=O)O)c2ccccc2)C(=O)[C@@]2(O)C(=O)C3=C(O)c4c(O)cccc4[C@@](C)(O)[C@H]3C[C@@H]12
895	phenethicillin	0	CC(Oc1ccccc1)C(=O)NC1C(=O)N2C1SC(C)(C)C2C(=O)O
896	pipacycline	0	CN(C)C1C(=O)/C(=C(/O)NCN2CCN(CCO)CC2)C(=O)C2(O)C(=O)C3=C(O)c4c(O)cccc4C(C)(O)C3CC12
897	pirarubicin	0	COc1cccc2c1C(=O)c1c(O)c3c(c(O)c1C2=O)C[C@@](O)(C(=O)CO)C[C@@H]3O[C@H]1C[C@H](N)[C@H](O[C@H]2CCCCO2)[C@H](C)O1
898	pirbenicillin	0	CC1(C)SC2C(N(C(=N)c3ccncc3)[C@H](C(=O)NC(=O)CN)c3ccccc3)C(=O)N2C1C(=O)O
899	piridicillin	0	CC1(C)S[C@@H]2[C@H](NC(=O)[C@H](NC(=O)c3ccc(-c4ccc(S(=O)(=O)N(CCO)CCO)cc4)[nH]c3=O)c3ccc(O)cc3)C(=O)N2[C@H]1C(=O)O
900	piroxicillin	0	CC1(C)S[C@@H]2[C@H](NC(=O)[C@H](NC(=O)Nc3cnc(Nc4ccc(S(N)(=O)=O)cc4)[nH]c3=O)c3ccc(O)cc3)C(=O)N2[C@H]1C(=O)O
901	pivampicillin	0	CC(C)(C)C(=O)OCOC(=O)[C@@H]1N2C(=O)[C@@H](NC(=O)[C@H](N)c3ccccc3)[C@H]2SC1(C)C
902	pivenfrine	0	CNCC(O)c1cccc(OC(=O)C(C)(C)C)c1
903	prazocillin	0	Cc1cnn(-c2c(Cl)cccc2Cl)c1C(=O)N[C@@H]1C(=O)N2[C@@H](C(=O)O)C(C)(C)S[C@H]12
904	pristinamycin-ic	0	CC1NC(=O)C(NC(=O)c2ncccc2O)C(C)OC(=O)C(c2ccccc2)NC(=O)C2CC(=O)CCN2C(=O)C(Cc2ccc(N(C)C)cc2)N(C)C(=O)C2CCCN2C1=O
905	propafenone	0	CCCNCC(O)COc1ccccc1C(=O)CCc1ccccc1
906	propicillin	0	CCC(Oc1ccccc1)C(=O)NC1C(=O)N2C1SC(C)(C)C2C(=O)O
907	propikacin	0	NCC1OC(OC2C(N)CC(NC(CO)CO)C(OC3OC(CO)C(O)C(N)C3O)C2O)C(N)C(O)C1O
908	quinacillin	0	CC1(C)S[C@@H]2[C@H](NC(=O)c3nc4ccccc4nc3C(=O)O)C(=O)N2[C@H]1C(=O)O
909	rifabutin	0	CO[C@H]1/C=C/O[C@@]2(C)Oc3c(C)c(O)c4c(c3C2=O)C2=NC3(CCN(CC(C)C)CC3)NC2=C(NC(=O)/C(C)=C\C=C\[C@H](C)[C@H](O)[C@@H](C)[C@@H](O)[C@@H](C)[C@H](OC(C)=O)[C@@H]1C)C4=O
910	rifametane	0	CCN(CC)C(C)=NN=Cc1c2c(O)c3c(O)c(C)c4c(c3c1O)C(=O)C(C)(OC=CC(OC)C(C)C(OC(C)=O)C(C)C(O)C(C)C(O)C(C)C=CC=C(C)C(=O)N2)O4
911	rifamexil	0	CCN(CC)c1nc2c(s1)c1c(O)c3c(O)c(C)c4c(c32)C(=O)[C@@](C)(O/C=C/[C@H](OC)[C@@H](C)[C@@H](OC(C)=O)[C@H](C)[C@H](O)[C@H](C)[C@@H](O)[C@@H](C)/C=C/C=C(/C)C(=O)N1)O4
912	rifamide	0	CCN(CC)C(=O)COc1cc2c(O)c3c(O)c(C)c4c(c13)C(=O)[C@@](C)(O/C=C/[C@H](OC)[C@@H](C)[C@@H](OC(C)=O)[C@H](C)[C@H](O)[C@H](C)[C@@H](O)[C@@H](C)/C=C/C=C(/C)C(=O)N2)O4
913	rifampin	0	COC1C=COC2(C)Oc3c(C)c(O)c4c(O)c(c(C=NN5CCN(C)CC5)c(O)c4c3C2=O)NC(=O)C(C)=CC=CC(C)C(O)C(C)C(O)C(C)C(OC(C)=O)C1C
914	rifamycin	0	CO[C@H]1/C=C/O[C@@]2(C)Oc3c(C)c(O)c4c(O)c(cc(O)c4c3C2=O)NC(=O)/C(C)=C\C=C\[C@H](C)[C@H](O)[C@@H](C)[C@@H](O)[C@@H](C)[C@H](OC(C)=O)[C@@H]1C
915	rifapentine	0	CO[C@H]1/C=C/O[C@@]2(C)Oc3c(C)c(O)c4c(c3C2=O)C(=O)/C(=C/NN2CCN(C3CCCC3)CC2)C(=C4O)NC(=O)/C(C)=C\C=C\[C@H](C)[C@H](O)[C@@H](C)[C@@H](O)[C@@H](C)[C@H](OC(C)=O)[C@@H]1C
916	rifaximin	0	CO[C@H]1/C=C/O[C@@]2(C)Oc3c(C)c(O)c4c(O)c(c5c(nc6cc(C)ccn65)c4c3C2=O)NC(=O)/C(C)=C\C=C\[C@H](C)[C@H](O)[C@@H](C)[C@@H](O)[C@@H](C)[C@H](OC(C)=O)[C@@H]1C
917	ritipenem	0	C[C@@H](O)[C@H]1C(=O)N2C(C(=O)O)=C(COC(N)=O)S[C@H]12
918	rodorubicin	0	CC[C@@]1(O)C[C@H](O[C@H]2C[C@H](N(C)C)[C@H](O[C@H]3C[C@@H]4O[C@H]5CC(=O)[C@H](C)O[C@H]5O[C@@H]4[C@H](C)O3)[C@H](C)O2)c2c(O)c3c(c(O)c2[C@H]1O[C@H]1C[C@H](N(C)C)[C@H](O)[C@H](C)O1)C(=O)c1cccc(O)c1C3=O
919	rotamicillin	0	CC1(C)S[C@@H]2[C@H](NC(=O)[C@H](NC(=O)Cc3ccc(C4=NCCCN4)cc3)c3ccccc3)C(=O)N2[C@H]1C(=O)O
920	roxithromycin	0	CC[C@H]1OC(=O)[C@H](C)[C@@H](O[C@H]2C[C@@](C)(OC)[C@@H](O)[C@H](C)O2)[C@H](C)[C@@H](O[C@@H]2O[C@H](C)C[C@H](N(C)C)[C@H]2O)[C@](C)(O)C[C@@H](C)/C(=N/OCOCCOC)[C@H](C)[C@@H](O)[C@]1(C)O
921	sanfetrinem	0	COC1CCCC2C1=C(C(=O)O)N1C(=O)C(C(C)O)C21
922	sarmoxicillin	0	COCOC(=O)C1N2C(=O)C(N3C(=O)C(c4ccc(O)cc4)NC3(C)C)C2SC1(C)C
923	sarpicillin	0	COCOC(=O)[C@@H]1N2C(=O)[C@@H](N3C(=O)C(c4ccccc4)NC3(C)C)[C@H]2SC1(C)C
924	sedecamycin	0	CC(=O)OC1/C=C/C(C)=C/CC(O)/C=C/C(C)=C/C(NC(=O)C(C)=O)C2(C)C(=O)OC(C1)C(C)C2=O
925	sisomicin	0	CN[C@@H]1[C@@H](O)[C@@H](O[C@@H]2[C@@H](O)[C@H](O[C@H]3OC(CN)=CC[C@H]3N)[C@@H](N)C[C@H]2N)OC[C@]1(C)O
926	spiramycin	0	COC1C(O)CC(=O)OC(C)C/C=C/C=C/C(OC2CCC(N(C)C)C(C)O2)C(C)CC(CC=O)C1OC1OC(C)C(OC2CC(C)(O)C(O)C(C)O2)C(N(C)C)C1O
927	sulbenicillin	0	CC1(C)S[C@@H]2[C@H](NC(=O)C(c3ccccc3)S(=O)(=O)O)C(=O)N2[C@H]1C(=O)O
928	sulopenem	0	C[C@@H](O)[C@H]1C(=O)N2C(C(=O)O)=C(SC3CCS(=O)C3)S[C@H]12
929	sultamicillin	0	CC1(C)S[C@@H]2[C@H](NC(=O)[C@H](N)c3ccccc3)C(=O)N2[C@H]1C(=O)OCOC(=O)[C@@H]1N2C(=O)C[C@H]2S(=O)(=O)C1(C)C
930	suncillin	0	CC1(C)S[C@@H]2[C@H](NC(=O)[C@H](NS(=O)(=O)O)c3ccccc3)C(=O)N2[C@H]1C(=O)O
931	tacrolimus	0	C=CC[C@@H]1/C=C(\C)C[C@H](C)C[C@H](OC)[C@H]2O[C@@](O)(C(=O)C(=O)N3CCCC[C@H]3C(=O)O[C@H](/C(C)=C/[C@@H]3CC[C@@H](O)[C@H](OC)C3)[C@H](C)[C@@H](O)CC1=O)[C@H](C)C[C@@H]2OC
932	talampicillin	0	CC1(C)S[C@@H]2[C@H](NC(=O)[C@H](N)c3ccccc3)C(=O)N2[C@H]1C(=O)OC1OC(=O)c2ccccc21
933	tazobactam	0	C[C@]1(Cn2ccnn2)[C@H](C(=O)O)N2C(=O)C[C@H]2S1(=O)=O
934	teicoplanin	0	CCCCCCCCCC(=O)N[C@H]1[C@H](Oc2c3cc4cc2Oc2ccc(cc2Cl)[C@@H](O[C@@H]2O[C@H](CO)[C@@H](O)[C@H](O)[C@H]2NC(C)=O)[C@@H]2NC(=O)[C@H](NC(=O)[C@@H]4NC(=O)[C@H]4NC(=O)[C@@H](Cc5ccc(c(Cl)c5)O3)NC(=O)[C@H](N)c3ccc(O)c(c3)Oc3cc(O)cc4c3)c3ccc(O)c(c3)-c3c(O[C@H]4O[C@H](CO)[C@@H](O)[C@H](O)[C@@H]4O)cc(O)cc3[C@H](C(=O)O)NC2=O)O[C@H](CO)[C@@H](O)[C@@H]1O
935	temocillin	0	CO[C@@]1(NC(=O)C(C(=O)O)c2ccsc2)C(=O)N2[C@@H](C(=O)O)C(C)(C)S[C@@H]21
936	theodrenaline	0	Cn1c(=O)c2c(ncn2CCNCC(O)c2ccc(O)c(O)c2)n(C)c1=O
937	thiphencillin	0	CC1(C)SC2C(NC(=O)CSc3ccccc3)C(=O)N2C1C(=O)O
938	tigemonam	0	CC1(C)[C@H](NC(=O)/C(=N\OCC(=O)O)c2csc(N)n2)C(=O)N1OS(=O)(=O)O
939	tobicillin	0	CC(C)C(=O)OCc1cccc(OC(=O)[C@@H]2N3C(=O)[C@@H](NC(=O)Cc4ccccc4)[C@H]3SC2(C)C)c1
940	tobramycin	0	NC[C@H]1O[C@H](O[C@@H]2[C@@H](N)C[C@@H](N)[C@H](O[C@H]3O[C@H](CO)[C@@H](O)[C@H](N)[C@H]3O)[C@H]2O)[C@H](N)C[C@@H]1O
941	tolcapone	0	Cc1ccc(C(=O)c2cc(O)c(O)c([N+](=O)[O-])c2)cc1
942	troleandomycin	0	CO[C@H]1C[C@H](O[C@@H]2[C@@H](C)C(=O)O[C@H](C)[C@H](C)[C@H](OC(C)=O)[C@@H](C)C(=O)[C@]3(CO3)C[C@H](C)[C@H](O[C@@H]3O[C@H](C)C[C@H](N(C)C)[C@H]3OC(C)=O)[C@H]2C)O[C@@H](C)[C@@H]1OC(C)=O
943	trospectomycin	0	CCCC[C@@H]1CC(=O)[C@]2(O)O[C@@H]3[C@@H](NC)[C@@H](O)[C@@H](NC)[C@H](O)[C@H]3O[C@@H]2O1
944	tymazoline	0	Cc1ccc(C(C)C)c(OCC2=NCCN2)c1
945	vindesine	0	CC[C@]1(O)C[C@H]2CN(CCc3c([nH]c4ccccc34)[C@@](C(=O)OC)(c3cc4c(cc3OC)N(C)[C@H]3[C@@](O)(C(N)=O)[C@H](O)[C@]5(CC)C=CCN6CC[C@]43[C@@H]65)C2)C1
946	virginiamycin-factor-m1	0	CC1=C/C(O)CC(=O)Cc2nc(co2)C(=O)N2CCC=C2C(=O)OC(C(C)C)C(C)/C=C\C(=O)NC/C=C\1
947	xantocillin	0	[C-]#[N+]C(=C\c1ccc(O)cc1)/C(=C/c1ccc(O)cc1)[N+]#[C-]
948	zorubicin	0	COc1cccc2c1C(=O)c1c(O)c3c(c(O)c1C2=O)C[C@@](O)(/C(C)=N/NC(=O)c1ccccc1)C[C@@H]3O[C@H]1C[C@H](N)[C@H](O)[C@H](C)O1
949	cryofluorane	1	FC(F)(Cl)C(F)(F)Cl
950	gacyclidine	1	C[C@H]1CCCC[C@@]1(c1cccs1)N1CCCCC1
951	fenetylline	1	CC(Cc1ccccc1)NCCn1cnc2c1c(=O)n(C)c(=O)n2C
952	acaprazine	1	CC(=O)NCCCN1CCN(c2cc(Cl)ccc2Cl)CC1
953	acebrochol	1	CC(=O)OC1CC[C@@]2(C)C([C@@H]1Br)[C@H](Br)C[C@@H]1[C@@H]2CC[C@@]2(C)[C@H]1CC[C@@H]2[C@H](C)CCCC(C)C
954	acecarbromal	1	CCC(Br)(CC)C(=O)NC(=O)NC(C)=O
955	acefurtiamine	1	CC(=O)OCC(=O)OCC/C(SC(=O)c1ccco1)=C(/C)N(C=O)Cc1cnc(C)nc1N
956	aceglutamide	1	CC(=O)NC(CCC(N)=O)C(=O)O
957	aceperone	1	CC(=O)NCC1(c2ccccc2)CCN(CCCC(=O)c2ccc(F)cc2)CC1
958	acetaminosalol	1	CC(=O)Nc1ccc(OC(=O)c2ccccc2O)cc1
960	acetiamine	1	CC(=O)OCC/C(SC(C)=O)=C(/C)N(C=O)Cc1cnc(C)nc1N
961	acetorphan/racecadotril/ecadotril	1	CC(=O)SCC(Cc1ccccc1)C(=O)NCC(=O)OCc1ccccc1
962	acetorphine	1	CCC[C@@](C)(O)[C@H]1CC23C=CC1(OC)[C@H]1Oc4c(OC(C)=O)ccc5c4C12CCN(C)C3C5
963	acetylmethadol/levacetylmethadol/alphacetylmethadol/betacetylmethadol	1	CCC(OC(C)=O)C(CC(C)N(C)C)(c1ccccc1)c1ccccc1
964	acevaltrate	1	CC(=O)OCC1=CO[C@@H](OC(=O)CC(C)C)[C@H]2C1=C[C@H](OC(=O)CC(C)(C)OC(C)=O)[C@]21CO1
965	acrocinonide	1	C=CC1O[C@@H]2CC3C4CCC5=CC(=O)C=CC5(C)C4(F)C(O)CC3(C)[C@]2(C(=O)CO)O1
967	adafenoxate	1	O=C(COc1ccc(Cl)cc1)OCCNC12CC3CC(CC(C3)C1)C2
968	adatanserin	1	O=C(NCCN1CCN(c2ncccn2)CC1)C12CC3CC(CC(C3)C1)C2
969	alaproclate	1	CC(N)C(=O)OC(C)(C)Cc1ccc(Cl)cc1
970	alclometasone-dipropionate	1	CCC(=O)OCC(=O)[C@@]1(OC(=O)CC)[C@H](C)C[C@H]2[C@H]3[C@H]([C@@H](O)C[C@@]21C)[C@@]1(C)C=CC(=O)C=C1C[C@H]3Cl
971	alentemol	1	CCCN(CCC)C1Cc2cccc3cc(O)cc(c23)C1
972	alfadolone	1	CC12CC(=O)[C@H]3C(CC[C@H]4C[C@H](O)CCC43C)[C@@H]1CCC2C(=O)CO
973	alfaxalone/renanolone	1	CC(=O)[C@H]1CC[C@H]2[C@@H]3CC[C@H]4C[C@H](O)CC[C@]4(C)[C@H]3C(=O)C[C@]12C
974	algestone-acetonide	1	CC(=O)C12OC(C)(C)OC1CC1C3CCC4=CC(=O)CCC4(C)C3CCC12C
975	aliflurane	1	COC1(F)C(F)(F)C1(F)Cl
976	alletorphine	1	C=CCN1CCC23c4c5ccc(O)c4OC2C2(OC)C=CC3(CC2[C@](C)(O)CCC)C1C5
977	allomethadione	1	C=CCN1C(=O)OC(C)C1=O
978	almoxatone	1	CNC[C@@H]1CN(c2ccc(OCc3cccc(Cl)c3)cc2)C(=O)O1
979	alnespirone	1	CCCN(CCCCN1C(=O)CC2(CCCC2)CC1=O)C1COc2cccc(OC)c2C1
980	alonimid	1	O=C1CCC2(CCC(=O)c3ccccc32)C(=O)N1
981	aloracetam	1	CC(=O)NCCn1c(C)cc(C=O)c1C
982	alozafone	1	CC(CC#N)N(C)CC(=O)N(C)c1ccc(Cl)cc1C(=O)c1ccccc1F
983	alphameprodine/betameprodine	1	CCC(=O)O[C@]1(c2ccccc2)CCN(C)C[C@@H]1CC
984	alphamethadol	1	CC[C@@H](O)C(C[C@@H](C)N(C)C)(c1ccccc1)c1ccccc1
985	alpiropride	1	C=CCN1CCCC1CNC(=O)c1cc(S(=O)(=O)NC)c(N)cc1OC
986	alrestatin	1	O=C(O)CN1C(=O)c2cccc3cccc(c23)C1=O
987	amcinafal	1	CCC1(CC)O[C@@H]2C[C@H]3C4CCC5=CC(=O)C=CC5(C)[C@@]4(F)[C@@H](O)CC3(C)[C@]2(C(=O)CO)O1
988	amcinafide	1	CC12C[C@H](O)[C@@]3(F)C(CCC4=CC(=O)C=CC43C)[C@@H]1C[C@H]1O[C@@](C)(c3ccccc3)O[C@]12C(=O)CO
989	amcinonide	1	CC(=O)OCC(=O)[C@@]12OC3(CCCC3)O[C@@H]1C[C@H]1[C@@H]3CCC4=CC(=O)C=C[C@]4(C)[C@@]3(F)[C@@H](O)C[C@@]12C
990	amelometasone	1	CCC(=O)O[C@]1(C(=O)COC)[C@@H](C)C[C@H]2[C@@H]3CCC4=CC(=O)C=C[C@]4(C)[C@@]3(F)[C@@H](O)C[C@@]21C
991	ameltolide	1	Cc1cccc(C)c1NC(=O)c1ccc(N)cc1
992	amesergide	1	CC(C)n1cc2c3c(cccc31)C1C[C@@H](C(=O)NC3CCCCC3)CN(C)C1C2
993	amfetaminil	1	CC(Cc1ccccc1)NC(C#N)c1ccccc1
994	amineptine	1	O=C(O)CCCCCCNC1c2ccccc2CCc2ccccc21
995	amisulpride	1	CCN1CCCC1CNC(=O)c1cc(S(=O)(=O)CC)c(N)cc1OC
996	amitriptylinoxide	1	C[N+](C)([O-])CCC=C1c2ccccc2CCc2ccccc21
997	amixetrine	1	CC(C)CCOC(CN1CCCC1)c1ccccc1
998	amperozide	1	CCNC(=O)N1CCN(CCCC(c2ccc(F)cc2)c2ccc(F)cc2)CC1
999	amphenidone	1	Nc1cccc(-n2ccccc2=O)c1
1000	ampyzine	1	CN(C)c1cnccn1
1001	amylene-hydrate	1	CCC(C)(C)O
1002	anileridine	1	CCOC(=O)C1(c2ccccc2)CCN(CCc2ccc(N)cc2)CC1
1003	aniracetam	1	COc1ccc(C(=O)N2CCCC2=O)cc1
1004	anseculin	1	COc1cc2oc(=O)c(C)c(C)c2cc1OCCCN1CCN(c2ccccc2OC)CC1
1005	apadoline	1	CCCNC(=O)c1ccc2c(c1)N([C@H](C)CN1CCCC1)c1ccccc1S2
1006	aprobarbital	1	C=CCC1(C(C)C)C(=O)NC(=O)NC1=O
1007	aripiprazole	1	O=C1CCc2ccc(OCCCCN3CCN(c4cccc(Cl)c4Cl)CC3)cc2N1
1008	ascorbic-acid	1	O=C1C(O)=C(O)OC1C(O)CO
1010	atolide	1	CCN(CC)c1ccc(NC(=O)c2ccccc2N)c(C)c1
1011	atromepine	1	CN1C2CCC1CC(OC(=O)C(C)(CO)c1ccccc1)C2
1012	atropine-oxide	1	C[N+]1([O-])C2CCC1CC(OC(=O)C(CO)c1ccccc1)C2
1013	avizafone	1	CN(C(=O)CNC(=O)[C@@H](N)CCCCN)c1ccc(Cl)cc1C(=O)c1ccccc1
1014	axamozide	1	O=c1[nH]c2cc(Cl)ccc2n1C1CCN(CC2COc3ccccc3O2)CC1
1015	azabon	1	Nc1ccc(S(=O)(=O)N2CC3CCC(CC3)C2)cc1
1016	azabuperone	1	O=C(CCCN1CCN2CCCC2C1)c1ccc(F)cc1
1017	azacyclonol	1	OC(c1ccccc1)(c1ccccc1)C1CCNCC1
1018	azaloxan	1	O=C1NCCN1C1CCN(CCC2COc3ccccc3O2)CC1
1019	azaquinzole	1	c1ccc2c(c1)CCN1CCNCC21
1020	azepindole	1	c1ccc2c(c1)cc1n2CCCNC1
1021	azipramine	1	CN(CCc1cc2cccc3c2n1-c1ccccc1CC3)Cc1ccccc1
1022	balaperidone	1	O=c1[nH]c2ccccc2c(=O)n1CCN1C[C@H]2C[C@H](c3ccc(F)cc3)[C@H]2C1
1023	bamifylline	1	CCN(CCO)CCn1c(Cc2ccccc2)nc2c1c(=O)n(C)c(=O)n2C
1024	barbital	1	CCC1(CC)C(=O)NC(=O)NC1=O
1025	batelapine	1	Cc1nc2n(n1)C(N1CCN(C)CC1)=Nc1ccccc1C2
1026	beclamide	1	O=C(CCCl)NCc1ccccc1
1027	beclomethasone/beclometasone	1	C[C@H]1C[C@H]2[C@@H]3CCC4=CC(=O)C=C[C@]4(C)[C@@]3(Cl)[C@@H](O)C[C@]2(C)[C@@]1(O)C(=O)CO
1028	befloxatone	1	COC[C@H]1CN(c2ccc(OCC[C@@H](O)C(F)(F)F)cc2)C(=O)O1
1029	bemegride	1	CCC1(C)CC(=O)NC(=O)C1
1030	benfotiamine	1	C/C(=C(\CCOP(=O)(O)O)SC(=O)c1ccccc1)N(C=O)Cc1cnc(C)nc1N
1031	benorilate	1	CC(=O)Nc1ccc(OC(=O)c2ccccc2OC(C)=O)cc1
1032	bentazepam	1	O=C1CNC(c2ccccc2)=c2c3c(sc2=N1)CCCC3
1033	bentiamine	1	C/C(=C(\CCOC(=O)c1ccccc1)SC(=O)c1ccccc1)N(C=O)Cc1cnc(C)nc1N
1034	benzaprinoxide	1	C[N+](C)([O-])CC/C=C1/c2ccccc2C=Cc2c(Cl)cccc21
1035	benzindopyrine	1	c1ccc(Cn2cc(CCc3ccncc3)c3ccccc32)cc1
1036	benzyl-alcohol	1	OCc1ccccc1
1037	berupipam	1	CN1CCc2cc(Cl)c(O)cc2[C@@H](c2cc(Br)cc3c2OCC3)C1
1038	bervastatin	1	CCOC(=O)C[C@@H](O)C[C@@H](O)/C=C/C1=C(c2ccc(F)cc2)c2ccccc2OC12CCCC2
1039	betamethasone-acibutate	1	C[C@H]1C[C@H]2[C@@H]3CCC4=CC(=O)C=C[C@]4(C)[C@@]3(F)[C@@H](O)C[C@]2(C)[C@@]1(OC(=O)c1ccccc1)C(=O)CO
1040	betamethasone-benzoate	1	CCCCC(=O)O[C@]1(C(=O)CO)[C@@H](C)C[C@H]2[C@@H]3CCC4=CC(=O)C=C[C@]4(C)[C@@]3(F)[C@@H](O)C[C@@]21C
1041	binospirone	1	O=C1CC2(CCCC2)CC(=O)N1CCNCC1COc2ccccc2O1
1042	biotin	1	O=C(O)CCCCC1SCC2NC(=O)NC21
1043	bipenamol	1	O=C1C[C@H]2SC(C3(O)CN4C(=O)C[C@H]4S3)CN12
1044	biriperone	1	O=C(CCCN1CCN2Cc3[nH]c4ccccc4c3CC2C1)c1ccc(F)cc1
1045	bisbentiamine	1	C/C(=C(/CCOC(=O)c1ccccc1)SS/C(CCOC(=O)c1ccccc1)=C(\C)N(C=O)Cc1cnc(C)nc1N)N(C=O)Cc1cnc(C)nc1N
1046	bisorcic	1	CC(=O)NCCC[C@H](NC(C)=O)C(=O)O
1047	blonanserin	1	CCN1CCN(c2cc(-c3ccc(F)cc3)c3c(n2)CCCCCC3)CC1
1048	bremazocine	1	CC[C@]12CCN(CC3(O)CC3)[C@H](Cc3ccc(O)cc31)C2(C)C
1049	brofoxine	1	CC1(C)OC(=O)Nc2ccc(Br)cc21
1050	bromisoval	1	CC(C)C(Br)C(=O)NC(N)=O
1051	bromoform	1	BrC(Br)Br
1052	brosotamide	1	Cc1cc(Br)cc(C(N)=O)c1O
1053	brosuximide	1	O=C1CC(c2cccc(Br)c2)C(=O)N1
1054	brotizolam	1	Cc1nnc2n1-c1sc(Br)cc1C(c1ccccc1Cl)=NC2
1055	buciclovir	1	Nc1nc(=O)c2ncn(CC[C@@H](O)CO)c2[nH]1
1056	butacetin	1	CC(=O)Nc1ccc(OC(C)(C)C)cc1
1057	butaclamol	1	CC(C)(C)[C@]1(O)CCN2C[C@H]3c4ccccc4CCc4cccc(c43)[C@@H]2C1
1058	butaperazine	1	CCCC(=O)c1ccc2c(c1)N(CCCN1CCN(C)CC1)c1ccccc1S2
1059	butoctamide	1	CCCCC(CC)CNC(=O)CC(C)O
1060	butorphanol	1	Oc1ccc2c(c1)[C@@]13CCCC[C@@]1(O)[C@@H](C2)N(CC1CCC1)CC3
1061	cabergoline	1	C=CCN1C[C@H](C(=O)N(CCCN(C)C)C(=O)NCC)C[C@@H]2c3cccc4[nH]cc(c34)C[C@H]21
1062	cafedrine	1	CC(NCCn1cnc2c1c(=O)n(C)c(=O)n2C)C(O)c1ccccc1
1063	camazepam	1	CN(C)C(=O)OC1N=C(c2ccccc2)c2cc(Cl)ccc2N(C)C1=O
1064	camphor	1	CC12CCC(CC1=O)C2(C)C
1065	caproxamine	1	CCCCC/C(=N/OCCN)c1ccc(C)c(N)c1
1066	captodiame	1	CCCCSc1ccc(C(SCCN(C)C)c2ccccc2)cc1
1067	carbubarb	1	CCCCC1(CCOC(N)=O)C(=O)NC(=O)NC1=O
1068	carburazepam	1	CN1C(=O)CN(C(N)=O)C(c2ccccc2)c2cc(Cl)ccc21
1069	carfimate	1	C#CC(OC(N)=O)c1ccccc1
1070	carmantadine	1	O=C(O)C1CCN1C12CC3CC(CC(C3)C1)C2
1071	caroxazone	1	NC(=O)CN1Cc2ccccc2OC1=O
1072	carperone	1	CC(C)NC(=O)OC1CCN(CCCC(=O)c2ccc(F)cc2)CC1
1074	carzenide	1	NS(=O)(=O)c1ccc(C(=O)O)cc1
1075	cathinone	1	C[C@H](N)C(=O)c1ccccc1
1076	cebaracetam	1	O=C1CN(C(=O)CN2CC(c3ccc(Cl)cc3)CC2=O)CCN1
1077	celucloral	1	OC1OC(COCCOC(O)C(Cl)(Cl)Cl)C(OC2OC(COCCOCCOC(O)C(Cl)(Cl)Cl)CC(OC(O)C(Cl)(Cl)Cl)C2O)C(OCCOCCOC(O)C(Cl)(Cl)Cl)C1O
1078	cerivastatin	1	COCc1c(C(C)C)nc(C(C)C)c(/C=C/[C@@H](O)C[C@@H](O)CC(=O)O)c1-c1ccc(F)cc1
1079	cetohexazine	1	Cc1cc(C)c(=O)[nH]n1
1080	cetophenicol/cetofenicol	1	CC(=O)c1ccc(C(O)C(CO)NC(=O)C(Cl)Cl)cc1
1081	cetotiamine	1	CCOC(=O)OCC/C(SC(=O)OCC)=C(\C)N(C=O)Cc1cnc(C)nc1N
1082	chloralose	1	OC[C@@H](O)[C@H]1OC2O[C@H](C(Cl)(Cl)Cl)O[C@@H]2[C@H]1O
1083	chlorhexadol/chloralodol	1	CC(CC(C)(C)O)OC(O)C(Cl)(Cl)Cl
1084	chlormezanone	1	CN1C(=O)CCS(=O)(=O)C1c1ccc(Cl)cc1
1087	chromocarb	1	O=C(O)c1cc(=O)c2ccccc2o1
1088	ciclesonide	1	CC(C)C(=O)OCC(=O)[C@@]12O[C@H](C3CCCCC3)O[C@@H]1C[C@H]1[C@@H]3CCC4=CC(=O)C=C[C@]4(C)[C@H]3[C@@H](O)C[C@@]12C
1089	ciclotizolam	1	Clc1ccccc1C1=NCc2nnc(C3CCCCC3)n2-c2sc(Br)cc21
1090	cicortonide	1	CC(=O)OCC(=O)[C@@]12OC(C)(C)O[C@@H]1C[C@H]1C3CC(C#N)=C4C=C(OCCCl)CCC4(C)[C@@]3(F)C(O)CC12C
1091	cilobamine	1	CC(C)N[C@H]1C2CCC(CC2)[C@]1(O)c1ccc(Cl)c(Cl)c1
1092	cimemoxin	1	NNCC1CCCCC1
1093	cimepanol	1	CC(C)C(O)C1CCCCC1
1094	cimoxatone	1	COCC1CN(c2ccc(OCc3cccc(C#N)c3)cc2)C(=O)O1
1095	cinoctramide	1	COc1cc(/C=C/C(=O)N2CCCCCCC2)cc(OC)c1OC
1096	cinolazepam	1	N#CCCN1C(=O)C(O)N=C(c2ccccc2F)c2cc(Cl)ccc21
1097	ciprazafone	1	CN(C(=O)CNC1CC1)c1ccc(Cl)cc1C(=O)c1ccccc1Cl
1098	ciprocinonide	1	CC1(C)O[C@@H]2C[C@H]3C4C[C@H](F)C5=CC(=O)C=C[C@]5(C)[C@@]4(F)[C@@H](O)C[C@]3(C)[C@]2(C(=O)COC(=O)C2CC2)O1
1099	citatepine	1	CN1CCC2=C(CC1)c1cc(C#N)ccc1Sc1ccccc12
1100	clebopride	1	COc1cc(N)c(Cl)cc1C(=O)NC1CCN(Cc2ccccc2)CC1
1101	clidafidine	1	Clc1cccc(Cl)c1NC1=NCCO1
1102	clobetasone	1	C[C@H]1C[C@H]2[C@@H]3CCC4=CC(=O)C=C[C@]4(C)[C@@]3(F)C(=O)C[C@]2(C)[C@@]1(O)C(=O)CCl
1103	clobetasone-butyrate	1	CCCC(=O)O[C@]1(C(=O)CCl)[C@@H](C)C[C@H]2[C@@H]3CCC4=CC(=O)C=C[C@]4(C)[C@@]3(F)C(=O)C[C@@]21C
1104	clocapramine	1	NC(=O)C1(N2CCCCC2)CCN(CCCN2c3ccccc3CCc3ccc(Cl)cc32)CC1
1105	clocortolone	1	C[C@@H]1CC2C3C[C@H](F)C4=CC(=O)C=CC4(C)[C@@]3(Cl)C(O)CC2(C)C1C(=O)CO
1106	clocortolone-acetate	1	CC(=O)OCC(=O)[C@H]1[C@H](C)C[C@H]2[C@@H]3C[C@H](F)C4=CC(=O)C=C[C@]4(C)C3(Cl)[C@@H](O)C[C@@]21C
1107	clocortolone-pivalate	1	C[C@@H]1CC2C3C[C@H](F)C4=CC(=O)C=CC4(C)[C@@]3(Cl)C(O)CC2(C)C1C(=O)COC(=O)C(C)(C)C
1108	clodazon	1	CN(C)CCCn1c(=O)n(-c2ccccc2)c2cc(Cl)ccc21
1109	clofenciclan	1	CCN(CC)CCOC1(c2ccc(Cl)cc2)CCCCC1
1110	clofluperol	1	O=C(CCCN1CCC(O)(c2ccc(Cl)c(C(F)(F)F)c2)CC1)c1ccc(F)cc1
1112	cloperidone	1	O=c1[nH]c2ccccc2c(=O)n1CCCN1CCN(c2cccc(Cl)c2)CC1
1113	cloprednol	1	C[C@]12C[C@H](O)[C@H]3[C@@H](C=C(Cl)C4=CC(=O)C=C[C@@]43C)[C@@H]1CC[C@]2(O)C(=O)CO
1114	clorethate/cloretate	1	O=C(OCC(Cl)(Cl)Cl)OCC(Cl)(Cl)Cl
1115	clorgiline	1	C#CCN(C)CCCOc1ccc(Cl)cc1Cl
1116	cloroperone	1	O=C(CCCN1CCC(C(=O)c2ccc(Cl)cc2)CC1)c1ccc(F)cc1
1117	clorotepine	1	CN1CCN(C2Cc3ccccc3Sc3ccc(Cl)cc32)CC1
1118	clotiazepam	1	CCc1cc2c(s1)N(C)C(=O)CN=C2c1ccccc1Cl
1119	cloticasone(cloticasone-propionate)	1	CCC(=O)O[C@]1(C(=O)SCCl)[C@H](C)C[C@H]2C3C[C@H](F)C4=CC(=O)C=C[C@]4(C)[C@@]3(F)[C@@H](O)C[C@@]21C
1120	clotixamide(clotixamide)	1	CNC(=O)CCN1CCN(CCC=C2c3ccccc3Sc3ccc(Cl)cc32)CC1
1121	cogazocine	1	CCC12CCN(CC3CCC3)C(Cc3ccc(O)cc31)C2(C)C
1122	conorphone(conorfone)	1	CC[C@H]1CC(=O)[C@@H]2Oc3c(OC)ccc4c3[C@@]23CCN(CC2CC2)C(C4)[C@H]13
1123	cormetasone	1	CC1CC2C3CC(F)(F)C4=CC(=O)C=C[C@]4(C)C3(F)C(O)CC2(C)C1(O)C(=O)CO
1124	cortexolone(cortodoxonecortifen)	1	CC12CCC(=O)C=C1CCC1C2CCC2(C)C1CCC2(O)C(=O)CO
1125	cortisone-acetate	1	CC(=O)OCC(=O)[C@@]1(O)CC[C@H]2[C@@H]3CCC4=CC(=O)CC[C@]4(C)[C@H]3C(=O)C[C@@]21C
1126	cortisuzol	1	CC1=C[C@H]2[C@@H]3C[C@@H](C)[C@](O)(C(=O)COC(=O)c4cccc(S(=O)(=O)O)c4)[C@@]3(C)C[C@H](O)[C@@H]2[C@@]2(C)Cc3cnn(-c4ccccc4)c3C=C12
1127	cortivazol	1	CC(=O)OCC(=O)[C@@]1(O)[C@H](C)C[C@H]2[C@@H]3C=C(C)C4=Cc5c(cnn5-c5ccccc5)C[C@]4(C)[C@H]3[C@@H](O)C[C@@]21C
1128	cotinine	1	CN1C(=O)CCC1c1cccnc1
1129	cotriptyline	1	CN(C)CC(=O)C=C1c2ccccc2CCc2ccccc21
1130	crilvastatin	1	CC1CC(OC(=O)C2CCC(=O)N2)CC(C)(C)C1
1131	crotetamide	1	C/C=C/C(=O)N(CC)C(CC)C(=O)N(C)C
1132	cyclarbamate	1	O=C(Nc1ccccc1)OCC1(COC(=O)Nc2ccccc2)CCCC1
1133	cyclindole(ciclindole)	1	CN(C)C1CCc2[nH]c3ccccc3c2C1
1134	cyclobarbital	1	CCC1(C2=CCCCC2)C(=O)NC(=O)NC1=O
1135	cyclobenzaprine	1	CN(C)CCC=C1c2ccccc2C=Cc2ccccc21
1136	cyclopregnol	1	CC(=O)[C@H]1CC[C@H]2[C@@H]3C[C@@H](O)C45CC4CC[C@]5(C)[C@H]3CC[C@]12C
1137	cycotiamine	1	C/C(=C1/CCOC(=O)S1)N(C=O)Cc1cnc(C)nc1N
1138	cyheptamide	1	NC(=O)C1c2ccccc2CCc2ccccc21
1139	cyprenorphine	1	COC12C=CC3(CC1C(C)(C)O)[C@@H]1Cc4ccc(O)c5c4[C@]3(CCN1CC1CC1)[C@@H]2O5
1140	cyprodenate	1	CN(C)CCOC(=O)CCC1CCCCC1
1141	cyprolidol	1	OC(c1ccccc1)(c1ccccc1)C1CC1c1ccncc1
1142	cyproximide(ciproximide)	1	O=C1NC(=O)C2(c3ccc(Cl)cc3)CC12
1143	dacemazine	1	CN(C)CC(=O)N1c2ccccc2Sc2ccccc21
1144	dazadrol	1	OC(C1=NCCN1)(c1ccc(Cl)cc1)c1ccccn1
1145	decimemide	1	CCCCCCCCCCOc1c(OC)cc(C(N)=O)cc1OC
1146	delfaprazine	1	Cc1ccc(Cc2ccccc2)c(N2CCNCC2)c1
1147	demoxepam	1	O=C1CN(O)C(c2ccccc2)=c2cc(Cl)ccc2=N1
1148	denbufylline	1	CCCCn1c(=O)c2c(ncn2CC(C)=O)n(CCCC)c1=O
1149	deprodone	1	CC(=O)C1(O)CCC2C3CCC4=CC(=O)C=CC4(C)C3C(O)CC21C
1150	desciclovir	1	Nc1ncc2ncn(COCCO)c2n1
1151	descinolone(descinolone-acetonide)	1	CC(=O)[C@@]1(O)[C@H](O)C[C@H]2[C@@H]3CCC4=CC(=O)C=C[C@]4(C)[C@@]3(F)[C@@H](O)C[C@@]21C
1152	desonide	1	CC1(C)O[C@@H]2C[C@H]3C4CCC5=CC(=O)C=CC5(C)[C@H]4C(O)CC3(C)[C@]2(C(=O)CO)O1
1153	desoximetasone	1	C[C@@H]1C[C@H]2[C@@H]3CCC4=CC(=O)C=C[C@]4(C)[C@@]3(F)[C@@H](O)C[C@]2(C)[C@H]1C(=O)CO
1154	detomidine	1	Cc1cccc(Cc2cnc[nH]2)c1C
1155	dexamethasone-acefurate	1	CC(=O)OCC(=O)[C@@]1(OC(=O)c2ccco2)[C@H](C)C[C@H]2[C@@H]3CCC4=CC(=O)C=C[C@]4(C)[C@@]3(F)[C@@H](O)C[C@@]21C
1156	dexamisole	1	c1ccc([C@@H]2CN3CCSC3=N2)cc1
1157	deximafen(imafen)	1	c1ccc(C2CN=C3NCCN32)cc1
1158	dexoxadrol(dioxadrolandlevoxadrol)	1	c1ccc(C2(c3ccccc3)OC[C@H]([C@@H]3CCCCN3)O2)cc1
1159	dichlorisone	1	CC12CC(Cl)[C@@]3(Cl)C(CCC4=CC(=O)C=CC43C)C1CC[C@]2(O)C(=O)CO
1160	dichlorisone-acetate	1	CC(=O)OCC(=O)[C@@]1(O)CCC2C3CCC4=CC(=O)C=CC4(C)[C@@]3(Cl)C(Cl)CC21C
1162	diclometide	1	CCN(CC)CCNC(=O)c1cc(Cl)cc(Cl)c1OC
1163	didrovaltrate	1	CC(=O)O[C@H]1C[C@@H]2C(COC(=O)CC(C)C)=CO[C@@H](OC(=O)CC(C)C)[C@@H]2[C@@]12CO2
1164	difebarbamate	1	CCCCOCC(CN1C(=O)N(CC(COCCCC)OC(N)=O)C(=O)C(CC)(c2ccccc2)C1=O)OC(N)=O
1165	difluanine(difluanazine)	1	Fc1ccc(C(CCCN2CCN(CCNc3ccccc3)CC2)c2ccc(F)cc2)cc1
1166	diflucortolone	1	C[C@@H]1CC2C3C[C@H](F)C4=CC(=O)C=CC4(C)[C@@]3(F)C(O)CC2(C)C1C(=O)CO
1167	diflucortolone-pivalate	1	C[C@@H]1C[C@H]2[C@@H]3C[C@H](F)C4=CC(=O)C=C[C@]4(C)[C@@]3(F)[C@@H](O)C[C@]2(C)[C@H]1C(=O)COC(=O)C(C)(C)C
1168	dimelazine	1	CN1CCC(C)(CN2c3ccccc3Sc3ccccc32)C1
1169	dimethadione	1	CC1(C)OC(=O)NC1=O
1170	dimethazan	1	CN(C)CCn1cnc2c1c(=O)n(C)c(=O)n2C
1171	dimethylamphetamine(dimethamphetamine)	1	CC(Cc1ccccc1)N(C)C
1172	dimiracetam	1	O=C1CN2C(=O)CCC2N1
1173	dioxamate	1	CCCCCCCCCC1(C)OCC(COC(N)=O)O1
1174	diphoxazide	1	CC(=O)NNC(=O)CC(O)(c1ccccc1)c1ccccc1
1175	diprenorphine	1	CO[C@]12CC[C@@]3(C[C@@H]1C(C)(C)O)[C@H]1Cc4ccc(O)c5c4[C@@]3(CCN1CC1CC1)[C@H]2O5
1176	divaplon	1	CCc1c(OC)nc2nc(C(=O)c3ccccc3)cn2c1C
1177	dizocilpine(MK-801)	1	CC12NC(Cc3ccccc31)c1ccccc12
1178	domoprednate	1	CCCC(=O)O[C@]1(C(C)=O)CCC[C@H]2[C@@H]3CCC4=CC(=O)C=C[C@]4(C)[C@H]3[C@@H](O)C[C@@]21C
1179	donepezil	1	COc1cc2c(cc1OC)C(=O)C(CC1CCN(Cc3ccccc3)CC1)C2
1180	dopamantine	1	O=C(NCCc1ccc(O)c(O)c1)C12CC3CC(CC(C3)C1)C2
1181	doxapram	1	CCN1CC(CCN2CCOCC2)C(c2ccccc2)(c2ccccc2)C1=O
1182	drotebanol	1	COc1ccc2c(c1OC)[C@]13CCN(C)[C@H](C2)[C@]1(O)CC[C@@H](O)C3
1183	duloxetine	1	CNCCC(Oc1cccc2ccccc12)c1cccs1
1184	duoperone	1	O=C(c1ccc(F)cc1)C1CCN(CCCN2c3ccccc3Sc3ccc(C(F)(F)F)cc32)CC1
1185	dupracetam	1	O=C(CN1CCCC1=O)NNC(=O)CN1CCCC1=O
1186	eclanamine	1	CCC(=O)N(c1ccc(Cl)c(Cl)c1)[C@@H]1CCC[C@H]1N(C)C
1187	edaravone	1	CC1=NN(c2ccccc2)C(=O)C1
1188	efetozole	1	Cc1nccn1C(C)c1ccccc1
1189	elanzepine	1	CCN(CC)C/C=C1/c2ccccc2Nc2cc(Cl)ccc21
1190	elfazepam	1	CCS(=O)(=O)CCN1C(=O)CN=C(c2ccccc2F)c2cc(Cl)ccc21
1191	elopiprazole	1	Fc1ccc(-c2ccc(CN3CCN(c4cccc5ccoc45)CC3)[nH]2)cc1
1192	eltoprazine	1	c1cc2c(c(N3CCNCC3)c1)OCCO2
1193	embutramide	1	CCC(CC)(CNC(=O)CCCO)c1cccc(OC)c1
1194	enciprazine	1	COc1ccccc1N1CCN(CC(O)COc2cc(OC)c(OC)c(OC)c2)CC1
1195	encyprate	1	CCOC(=O)N(Cc1ccccc1)C1CC1
1196	endixaprine	1	OC1CCN(c2ccc(-c3ccc(Cl)cc3Cl)nn2)CC1
1197	endomide	1	CCN(CC)C(=O)[C@@H]1[C@@H]2C=C[C@@H](C2)[C@H]1C(=O)N(CC)CC
1198	endrysone(endrisone)	1	CC(=O)C1CCC2C3CC(C)C4=CC(=O)C=CC4(C)C3C(O)CC12C
1199	enilospirone	1	CC1OC2(CCCCC2Oc2cccc(Cl)c2)NC1=O
1200	eptastigmine	1	CCCCCCCNC(=O)Oc1ccc2c(c1)[C@]1(C)CCN(C)[C@@H]1N2C
1201	erizepine	1	CN1CCC2=C(CC1)c1ccccc1N(C)c1ccccc12
1202	etacepride	1	CCN1CCCC1CNC(=O)c1cc(C(C)=O)ccc1OC
1203	etamiphyllin	1	CCN(CC)CCn1cnc2c1c(=O)n(C)c(=O)n2C
1204	etasuline	1	CCNC1=Nc2ccc(Cl)cc2C(c2ccccc2)S1
1205	etazepine	1	CCOC1c2ccccc2C(=O)N(C)c2ccccc21
1206	ethomoxane	1	CCCCNCC1COc2cccc(OCC)c2O1
1207	ethylene(ethene)	1	CCCl
1208	ethyl-loflazepate	1	C=C
1209	ethypicone	1	CCC1(CC)C(=O)NC=C(C)C1=O
1210	eticyclidine	1	CCNC1(c2ccccc2)CCCCC1
1211	etifoxine	1	CCNC1=Nc2ccc(Cl)cc2C(C)(c2ccccc2)O1
1212	etiracetam(levetiracetam)	1	CCC(C(N)=O)N1CCCC1=O
1213	etisulergine	1	CCN(CC)S(=O)(=O)N[C@H]1C[C@@H]2c3cccc4[nH]cc(c34)C[C@H]2N(C)C1
1214	etodroxizine	1	OCCOCCOCCN1CCN(C(c2ccccc2)c2ccc(Cl)cc2)CC1
1215	etoperidone	1	CCc1nn(CCCN2CCN(c3cccc(Cl)c3)CC2)c(=O)n1CC
1216	etorphine	1	CCCC(C)(O)C1CC23C=CC1(OC)C1Oc4c(O)ccc5c4C12CCN(C)C3C5
1217	etoxadrol	1	CCC1(c2ccccc2)OCC(C2CCCCN2)O1
1218	famciclovir	1	CC(=O)OCC(CCn1cnc2cnc(N)nc21)COC(C)=O
1219	fantridone	1	CN(C)CCCn1c(=O)c2ccccc2c2ccccc21
1220	fasiplon	1	CCc1c(OC)nc2nc(-c3noc(C)n3)cn2c1C
1221	fasoracetam	1	O=C1CC[C@H](C(=O)N2CCCCC2)N1
1222	febarbamate	1	CCCCOCC(CN1C(=O)NC(=O)C(CC)(c2ccccc2)C1=O)OC(N)=O
1223	felbamate	1	NC(=O)OCC(COC(N)=O)c1ccccc1
1224	femoxetine	1	COc1ccc(OCC2CN(C)CCC2c2ccccc2)cc1
1225	fenaperone	1	O=C(CCCN1CCN(C(=O)OC2CCCCC2)CC1)c1ccc(F)cc1
1226	fenbutrazate	1	CCC(C(=O)OCCN1CCOC(c2ccccc2)C1C)c1ccccc1
1227	fencamfamin	1	CCNC1C2CCC(C2)C1c1ccccc1
1228	fengabine	1	CCCCN/C(=C1/C=C(Cl)C=CC1=O)c1ccccc1Cl
1229	fenharmane	1	c1ccc(CC2NCCc3c2[nH]c2ccccc32)cc1
1230	fenimide	1	CCC1C(=O)NC(=O)C1(C)c1ccccc1
1231	fenmetozole	1	Clc1ccc(OCC2=NCCN2)cc1Cl
1232	fenmetramide	1	CC1NC(=O)COC1c1ccccc1
1233	fenobam	1	CN1CC(=O)N=C1NC(=O)Nc1cccc(Cl)c1
1234	fenozolone	1	CCNC1=NC(=O)C(c2ccccc2)O1
1235	fenpentadiol	1	CC(C)(O)CC(C)(O)c1ccc(Cl)cc1
1236	fepitrizol	1	Cn1nc(-c2cccnc2)nc1-c1ccccc1CO
1237	fipexide	1	O=C(COc1ccc(Cl)cc1)N1CCN(Cc2ccc3c(c2)OCO3)CC1
1238	flerobuterol	1	CC(C)(C)NCC(O)c1ccccc1F
1239	florfenicol	1	CS(=O)(=O)c1ccc([C@@H](O)[C@@H](CF)NC(=O)C(Cl)Cl)cc1
1240	fluacizine	1	CCN(CC)CCC(=O)N1c2ccccc2Sc2ccc(C(F)(F)F)cc21
1241	fluazacort	1	CC(=O)OCC(=O)C12N=C(C)OC1CC1C3CCC4=CC(=O)C=CC4(C)[C@@]3(F)C(O)CC12C
1242	flubanilate	1	CCOC(=O)N(CCN(C)C)c1cccc(C(F)(F)F)c1
1243	flubepride	1	COc1ccc(S(N)(=O)=O)cc1C(=O)NCC1CCCN1Cc1ccc(F)cc1
1244	flucloronide(fluclorolone-acetonide)	1	CC1(C)O[C@@H]2CC3C4C[C@H](F)C5=CC(=O)C=CC5(C)[C@@]4(Cl)C(Cl)CC3(C)[C@]2(C(=O)CO)O1
1245	fludrocortisone	1	C[C@]12C[C@H](O)[C@@]3(F)[C@@H](CCC4=CC(=O)CC[C@@]43C)[C@@H]1CC[C@]2(O)C(=O)CO
1246	fludrocortisone-acetate	1	CC(=O)OCC(=O)[C@@]1(O)CC[C@H]2[C@@H]3CCC4=CC(=O)CC[C@]4(C)[C@@]3(F)[C@@H](O)C[C@@]21C
1247	flumezapine	1	Cc1cc2c(s1)=Nc1ccc(F)cc1NC=2N1CCN(C)CC1
1248	flumoxonide	1	COC(OC)C(=O)[C@@]12OC(C)(C)O[C@@H]1CC1C3C[C@H](F)C4=CC(=O)C=CC4(C)[C@@]3(F)C(O)CC12C
1249	fluocinonide	1	CC(=O)OCC(=O)[C@@]12OC(C)(C)O[C@@H]1C[C@H]1[C@@H]3C[C@H](F)C4=CC(=O)C=C[C@]4(C)[C@@]3(F)[C@@H](O)C[C@@]12C
1250	fluocortin	1	CCCCOC(=O)C(=O)C1C(C)CC2C3CC(F)C4=CC(=O)C=CC4(C)C3C(O)CC21C
1251	fluocortolone-caproate	1	CCCCCC(=O)OCC(=O)C1C(C)CC2C3CC(F)C4=CC(=O)C=CC4(C)C3C(O)CC21C
1252	fluoresone	1	CCS(=O)(=O)c1ccc(F)cc1
1253	fluorometholone-acetate	1	CC(=O)O[C@]1(C(C)=O)CC[C@H]2[C@@H]3C[C@H](C)C4=CC(=O)C=C[C@]4(C)[C@@]3(F)[C@@H](O)C[C@@]21C
1254	fluotracen	1	C[C@H]1c2ccccc2[C@@H](CCCN(C)C)c2cc(C(F)(F)F)ccc21
1255	fluoxetine	1	CNCCC(Oc1ccc(C(F)(F)F)cc1)c1ccccc1
1256	fluphenazine-enanthate	1	CCCCCCC(=O)OCCN1CCN(CCCN2c3ccccc3Sc3ccc(C(F)(F)F)cc32)CC1
1257	flupimazine	1	OCCOC1CCN(CCCN2c3ccccc3Sc3ccc(C(F)(F)F)cc32)CC1
1258	fluprazine	1	NC(=O)NCCN1CCN(c2cccc(C(F)(F)F)c2)CC1
1259	fluspirilene	1	O=C1NCN(c2ccccc2)C12CCN(CCCC(c1ccc(F)cc1)c1ccc(F)cc1)CC2
1260	flutazolam	1	O=C1CN2CCOC2(c2ccccc2F)c2cc(Cl)ccc2N1CCO
1261	flutemazepam	1	CN1C(=O)C(O)N=C(c2ccccc2F)c2cc(Cl)ccc21
1262	fluticasone	1	CC1CC2C3CC(F)C4=CC(=O)C=CC4(C)C3(F)C(O)CC2(C)C1(O)C(=O)SCF
1263	fluticasone-propionate	1	CCC(=O)O[C@]1(C(=O)SCF)[C@H](C)C[C@H]2[C@@H]3C[C@H](F)C4=CC(=O)C=C[C@]4(C)[C@@]3(F)[C@@H](O)C[C@@]21C
1264	flutizenol	1	OCCN1CCN(CCCN2c3cc(C(F)(F)F)ccc3Sc3sccc32)CC1
1265	flutomidate	1	CCOC(=O)c1cncn1C(C)c1ccc(F)cc1
1266	flutroline	1	OC(CCCN1CCc2c(c3cc(F)ccc3n2-c2ccc(F)cc2)C1)c1ccc(F)cc1
1267	fluvastatin	1	CC(C)n1c(/C=C/[C@@H](O)C[C@H](O)CC(=O)O)c(-c2ccc(F)cc2)c2ccccc21
1268	fluvoxamine	1	COCCCC/C(=N\OCCN)c1ccc(C(F)(F)F)cc1
1269	fluzinamide	1	CNC(=O)N1CC(Oc2cccc(C(F)(F)F)c2)C1
1270	folic-acid	1	Nc1nc(=O)c2nc(CNc3ccc(C(=O)N[C@@H](CCC(=O)O)C(=O)O)cc3)cnc2[nH]1
1271	formocortal	1	CC(=O)OCC(=O)[C@@]12OC(C)(C)O[C@@H]1CC1C3CC(C=O)=C4C=C(OCCCl)CCC4(C)[C@@]3(F)C(O)CC12C
1272	fosazepam	1	CP(C)(=O)CN1C(=O)CN=C(c2ccccc2)c2cc(Cl)ccc21
1273	fosenazide	1	NNC(=O)CP(=O)(c1ccccc1)c1ccccc1
1274	fosfomycin	1	C[C@@H]1O[C@@H]1P(=O)(O)O
1275	fosphenytoin	1	O=C1NC(c2ccccc2)(c2ccccc2)C(=O)N1COP(=O)(O)O
1276	ftormetazine	1	CN1CCN(CCC(=O)N2c3ccccc3Sc3ccc(C(F)(F)F)cc32)CC1
1277	ftorpropazine	1	O=C(CCN1CCN(CCO)CC1)N1c2ccccc2Sc2ccc(C(F)(F)F)cc21
1278	furomazine	1	O=C1OCCC1C1(O)CCN(CCCN2c3ccccc3Sc3ccc(Cl)cc32)CC1
1279	fursultiamine	1	C/C(=C(/CCO)SSCC1CCCO1)N(C=O)Cc1cnc(C)nc1N
1280	gaboxadol	1	O=c1[nH]oc2c1CCNC2
1281	ganaxolone	1	CC(=O)[C@H]1CC[C@H]2[C@@H]3CC[C@H]4C[C@](C)(O)CC[C@]4(C)[C@H]3CC[C@]12C
1282	gedocarnil	1	COCc1c(C(=O)OC(C)C)ncc2[nH]c3cccc(Oc4ccc(Cl)cc4)c3c12
1283	gemazocine	1	CCC12CCN(CC3CC3)C(Cc3ccc(O)cc31)C2(C)C
1284	gepirone	1	CC1(C)CC(=O)N(CCCCN2CCN(c3ncccn3)CC2)C(=O)C1
1285	gevotroline	1	Fc1ccc2[nH]c3c(c2c1)CN(CCCc1cccnc1)CC3
1286	girisopam	1	COc1cc2c(cc1OC)C(c1cccc(Cl)c1)=NN=C(C)C2
1287	halcinonide	1	CC1(C)O[C@@H]2C[C@H]3[C@@H]4CCC5=CC(=O)CC[C@]5(C)[C@@]4(F)[C@@H](O)C[C@]3(C)[C@]2(C(=O)CCl)O1
1288	halocortolone	1	C[C@@H]1C[C@H]2[C@@H]3C[C@H](F)C4=CC(=O)C=C[C@]4(C)C3(Cl)[C@@H](F)C[C@]2(C)[C@H]1C(=O)CO
1289	halopemide	1	O=C(NCCN1CCC(n2c(=O)[nH]c3cc(Cl)ccc32)CC1)c1ccc(F)cc1
1290	haloperidol-decanoate	1	CCCCCCCCCC(=O)OC1(c2ccc(Cl)cc2)CCN(CCCC(=O)c2ccc(F)cc2)CC1
1291	halopredone(halopredone-acetate)	1	C[C@]12C=C(Br)C(=O)C=C1[C@H](F)C[C@H]1[C@@H]3CCC(O)(C(=O)CO)[C@@]3(C)C[C@H](O)C12F
1292	haloxazolam	1	O=C1CN2CCOC2(c2ccccc2F)c2cc(Br)ccc2N1
1293	hexapradol	1	CCCCCC(N)C(O)(c1ccccc1)c1ccccc1
1294	homopipramol	1	OCCN1C=CN(CCCN2c3ccccc3C=Cc3ccccc32)C=CC1
1295	homprenorphine	1	CCC(C)(O)C1CC23C=CC1(OC)C1Oc4c(OC)ccc5c4C12CCN(CC1CC1)C3C5
1296	hopantenic-acid	1	CC(C)(CO)[C@@H](O)C(=O)NCCCC(=O)O
1297	hydrocortamate	1	CCN(CC)CC(=O)OCC(=O)[C@@]1(O)CC[C@H]2[C@@H]3CCC4=CC(=O)CC[C@]4(C)[C@H]3[C@@H](O)C[C@@]21C
1298	hydrocortisone-aceponate	1	CCC(=O)O[C@]1(C(=O)COC(C)=O)CC[C@H]2[C@@H]3CCC4=CC(=O)CC[C@]4(C)[C@H]3[C@@H](O)C[C@@]21C
1299	hydrocortisonecypionate(hydrocortisone-cipionate)	1	C[C@]12C[C@H](O)[C@H]3[C@@H](CCC4=CC(=O)CC[C@@]43C)[C@@H]1CC[C@]2(O)C(=O)COC(=O)CCC(=O)O
1300	hydrocortisone-hemisuccinate	1	CCCCC(=O)O[C@]1(C(=O)CO)CCC2C3CCC4=CC(=O)CCC4(C)C3C(O)CC21C
1301	hydrocortisone-valerate	1	CC12CCC(=O)C=C1CCC1C2C(O)CC2(C)C1CCC2(O)C(=O)COC(=O)CCC1CCCC1
1302	hydromorphinol	1	CN1CC[C@]23c4c5ccc(O)c4O[C@H]2[C@@H](O)CC[C@@]3(O)[C@H]1C5
1303	hydroxindasol	1	COc1ccc(Cn2c(C)c(CCN)c3cc(O)ccc32)cc1
1304	ibrotamide	1	CCC(Br)(C(N)=O)C(C)C
1305	iclazepam	1	O=C1CN=C(c2ccccc2)c2cc(Cl)ccc2N1CCOCC1CC1
1306	ifoxetine	1	Cc1cccc(O[C@H]2CCNC[C@H]2O)c1C
1307	ilepcimide	1	O=C(/C=C/c1ccc2c(c1)OCO2)N1CCCCC1
1308	iloperidone	1	COc1cc(C(C)=O)ccc1OCCCN1CCC(c2noc3cc(F)ccc23)CC1
1309	imiclopazine	1	CN1CCN(CCN2CCN(CCCN3c4ccccc4Sc4ccc(Cl)cc43)CC2)C1=O
1310	imidoline	1	CN(C)CCN1CCN(c2cccc(Cl)c2)C1=O
1311	imipraminoxide	1	C[N+](C)([O-])CCCN1c2ccccc2CCc2ccccc21
1312	indatraline	1	CN[C@@H]1C[C@@H](c2ccc(Cl)c(Cl)c2)c2ccccc21
1313	indeloxazine	1	C1=Cc2cccc(OCC3CNCCO3)c2C1
1315	indriline	1	CN(C)CCC1(c2ccccc2)C=Cc2ccccc21
1316	iproclozide	1	CC(C)NNC(=O)COc1ccc(Cl)cc1
1317	iprozilamine	1	CSc1c(Cl)nc(NC(C)C)nc1N1CCN(C)CC1
1318	ipsapirone	1	O=C1c2ccccc2S(=O)(=O)N1CCCCN1CCN(c2ncccn2)CC1
1319	isocarboxazid	1	Cc1cc(C(=O)NNCc2ccccc2)no1
1320	isoflupredone	1	CC12C=CC(=O)C=C1CCC1C3CCC(O)(C(=O)CO)C3(C)CC(O)C12F
1321	isoflupredone-acetate	1	CC(=O)OCC(=O)[C@@]1(O)CC[C@H]2[C@@H]3CCC4=CC(=O)C=C[C@]4(C)[C@@]3(F)[C@@H](O)C[C@@]21C
1322	itrocinonide	1	CCC[C@@H]1O[C@@H]2C[C@H]3[C@@H]4C[C@H](F)C5=CC(=O)C=C[C@]5(C)C4(F)[C@@H](O)C[C@]3(C)[C@]2(C(=O)O[C@H](C)OC(=O)OCC)O1
1323	ivoqualine	1	C=C[C@@H]1CNCC[C@H]1CCCc1ccnc2ccc(OC)cc12
1324	ketazocine	1	CC1[C@H]2C(=O)c3ccc(O)cc3[C@]1(C)CCN2CC1CC1
1325	ketazolam	1	CC1=CC(=O)N2CC(=O)N(C)c3ccc(Cl)cc3C2(c2ccccc2)O1
1326	ketobemidone	1	CCC(=O)C1(c2cccc(O)c2)CCN(C)CC1
1327	lesopitron	1	Clc1cnn(CCCCN2CCN(c3ncccn3)CC2)c1
1328	levophenacylmorphan	1	O=C(CN1CCC23CCCCC2C1Cc1ccc(O)cc13)c1ccccc1
1329	linopirdine	1	O=C1N(c2ccccc2)c2ccccc2C1(Cc1ccncc1)Cc1ccncc1
1330	lisuride	1	CCN(CC)C(=O)N[C@H]1C=C2c3cccc4[nH]cc(c34)C[C@H]2N(C)C1
1331	litracen	1	CNCCC=C1c2ccccc2C(C)(C)c2ccccc21
1332	lofendazam	1	O=C1CCNc2ccc(Cl)cc2N1c1ccccc1
1333	lofentanil	1	CCC(=O)N(c1ccccc1)[C@]1(C(=O)OC)CCN(CCc2ccccc2)C[C@@H]1C
1334	lofepramine	1	CN(CCCN1c2ccccc2CCc2ccccc21)CC(=O)c1ccc(Cl)cc1
1335	lometraline	1	COc1ccc(Cl)c2c1CCCC2N(C)C
1336	lopirazepam	1	O=C1Nc2ccc(Cl)nc2C(c2ccccc2Cl)=NC1O
1337	loprazolam	1	CN1CCN(/C=C2\N=C3CN=C(c4ccccc4Cl)c4cc([N+](=O)[O-])ccc4N3C2=O)CC1
1339	lormetazepam	1	CN1C(=O)C(O)N=C(c2ccccc2Cl)c2cc(Cl)ccc21
1340	lorpiprazole	1	FC(F)(F)c1cccc(N2CCN(CCc3nnc4n3C[C@H]3CCC[C@@H]43)CC2)c1
1341	lortalamine	1	CN1CC[C@]23NC(=O)CC(c4cc(Cl)ccc4O2)C3C1
1342	lorzafone	1	CN(C(=O)CNC(=O)CN)c1ccc(Cl)cc1C(=O)c1ccccc1Cl
1343	losigamone	1	COC1=CC(=O)OC1C(O)c1ccccc1Cl
1344	loteprednol(loteprednol-etabonate)	1	CCOC(=O)OC1(C(=O)OCCl)CCC2C3CCC4=CC(=O)C=CC4(C)C3C(O)CC21C
1345	loxapine	1	CN1CCN(C2=Nc3ccccc3Oc3ccc(Cl)cc32)CC1
1346	lufuradom	1	CN1c2cc(F)ccc2C(c2ccccc2)=NCC1CNC(=O)c1ccoc1
1347	mazindol	1	OC1(c2ccc(Cl)cc2)c2ccccc2C2=NCCN21
1348	mazipredone	1	CN1CCN(CC(=O)[C@@]2(O)CC[C@H]3[C@@H]4CCC5=CC(=O)C=C[C@]5(C)[C@H]4[C@@H](O)C[C@@]32C)CC1
1349	mebanazine	1	CC(NN)c1ccccc1
1350	mebutamate	1	CCC(C)C(C)(COC(N)=O)COC(N)=O
1351	meclonazepam	1	C[C@@H]1N=C(c2ccccc2Cl)c2cc([N+](=O)[O-])ccc2NC1=O
1352	mecloralurea	1	CNC(=O)NC(O)C(Cl)(Cl)Cl
1353	meclorisone(meclorisone-dibutyrate)	1	C[C@@H]1CC2C3CCC4=CC(=O)C=CC4(C)[C@@]3(Cl)C(Cl)CC2(C)[C@@]1(O)C(=O)CO
1354	medrysone	1	CC(=O)[C@H]1CC[C@H]2[C@@H]3C[C@H](C)C4=CC(=O)CC[C@]4(C)[C@H]3[C@@H](O)C[C@]12C
1355	mefexamide	1	CCN(CC)CCNC(=O)COc1ccc(OC)cc1
1356	melitracen	1	CN(C)CCC=C1c2ccccc2C(C)(C)c2ccccc21
1357	melperone	1	CC1CCN(CCCC(=O)c2ccc(F)cc2)CC1
1358	memantine	1	CC12CC3CC(C)(C1)CC(N)(C3)C2
1359	mephenoxalone	1	COc1ccccc1OCC1CNC(=O)O1
1360	meprotixol	1	COc1ccc2c(c1)C(O)(CCCN(C)C)c1ccccc1S2
1362	mesulergine	1	CN1C[C@@H](NS(=O)(=O)N(C)C)C[C@@H]2c3cccc4c3c(cn4C)C[C@H]21
1363	metacetamol	1	CC(=O)Nc1cccc(O)c1
1364	metaglycodol	1	CC(C)(O)C(C)(O)c1cccc(Cl)c1
1365	methapyrilene	1	CN(C)CCN(Cc1cccs1)c1ccccn1
1366	metharbital	1	CCC1(CC)C(=O)NC(=O)N(C)C1=O
1367	methitural	1	CCCC(C)C1(CCSC)C(=O)NC(=S)NC1=O
1368	methyldesorphine	1	CC1=CCC2C3Cc4ccc(O)c5c4C2(CCN3C)C1O5
1369	methyldihydromorphine	1	CO[C@H]1CC[C@H]2[C@H]3Cc4ccc(O)c5c4[C@@]2(CCN3C)[C@H]1O5
1370	methylprednisolone21hemisuccinate(methylprednisolone-hemisuccinate)	1	CCC(=O)O[C@]1(C(=O)COC(C)=O)CC[C@H]2[C@@H]3C[C@H](C)C4=CC(=O)C=C[C@]4(C)[C@H]3[C@@H](O)C[C@@]21C
1371	metiapine	1	Cc1ccc2c(c1)C(N1CCN(C)CC1)=Nc1ccccc1S2
1372	metofenazate	1	COc1cc(C(=O)OCCN2CCN(CCCN3c4ccccc4Sc4ccc(Cl)cc43)CC2)cc(OC)c1OC
1373	metopimazine	1	CS(=O)(=O)c1ccc2c(c1)N(CCCN1CCC(C(N)=O)CC1)c1ccccc1S2
1374	metopon	1	CN1CC[C@]23c4c5ccc(O)c4O[C@@]2(C)C(=O)CC[C@H]3[C@H]1C5
1375	metoserpate	1	COC(=O)C1C2CC3c4[nH]c5cc(OC)ccc5c4CCN3CC2CC(OC)C1OC
1376	metoxepin	1	COc1ccc2c(c1)C(N1CCN(C)CC1)=Cc1ccccc1O2
1377	metralindole	1	COc1ccc2c(c1)c1c3n2CCN(C)C3=NCC1
1378	mevastatin	1	CC[C@H](C)C(=O)O[C@H]1CCC=C2C=C[C@H](C)[C@H](CC[C@@H]3C[C@@H](O)CC(=O)O3)[C@H]21
1379	mexazolam	1	CC1COC2(c3ccccc3Cl)c3cc(Cl)ccc3NC(=O)CN12
1380	mezilamine	1	CNc1nc(Cl)c(SC)c(N2CCN(C)CC2)n1
1382	midaflur	1	NC1=NC(C(F)(F)F)(C(F)(F)F)NC1(C(F)(F)F)C(F)(F)F
1383	milacemide	1	CCCCCNCC(N)=O
1384	milameline	1	CO/N=C/C1=CCCN(C)C1
1385	minaprine	1	Cc1cc(-c2ccccc2)nnc1NCCN1CCOCC1
1386	minaxolone	1	CCO[C@H]1C[C@@]2(C)[C@@H](CC[C@H]3[C@@H]4CC[C@H](C(C)=O)[C@@]4(C)C[C@@H](N(C)C)[C@@H]32)C[C@@H]1O
1387	mirisetron	1	CN1[C@H]2CC[C@@H]1CC(NC(=O)c1cn(C3CCCCC3)c3ccccc3c1=O)C2
1389	modafinil	1	NC(=O)CS(=O)C(c1ccccc1)c1ccccc1
1390	mometasone(mometasone-furoate)	1	C[C@@H]1C[C@H]2[C@@H]3CCC4=CC(=O)C=C[C@]4(C)[C@@]3(Cl)[C@@H](O)C[C@]2(C)[C@@]1(O)C(=O)CCl
1391	monometacrine	1	CNCCCN1c2ccccc2C(C)(C)c2ccccc21
1392	morsuximide	1	CC1(c2ccccc2)CC(=O)N(CN2CCOCC2)C1=O
1393	mosapramine	1	O=C1NC2CCCCN2C12CCN(CCCN1c3ccccc3CCc3ccc(Cl)cc31)CC2
1394	motrazepam	1	COCN1C(=O)CN=C(c2ccccc2)c2cc([N+](=O)[O-])ccc21
1395	moxadolen	1	CNC(=O)O[C@H]1OC(=O)[C@]2(C)[C@@H]3C=C[C@@H](C3)[C@H]12
1396	moxiraprine	1	CC1=CC(=C2C=CC(=O)C=C2)NN=C1NCCN1CCOCC1
1397	myrophine	1	CCCCCCCCCCCCCC(=O)O[C@H]1C=C[C@H]2[C@H]3Cc4ccc(OCc5ccccc5)c5c4[C@@]2(CCN3C)[C@H]1O5
1398	nabazenil	1	CCCCCC(C)C(C)c1cc(OC(=O)CCCN2CCCCCC2)c2c(c1)OC(C)(C)C1=C2CC(C)CC1
1399	nabilone	1	CCCCCCC(C)(C)c1cc(O)c2c(c1)OC(C)(C)[C@@H]1CCC(=O)C[C@@H]21
1400	nafimidone	1	O=C(Cn1ccnc1)c1ccc2ccccc2c1
1401	naflocort	1	C[C@]12C[C@H](O)[C@@]3(F)[C@@H](CCC4=CC(=O)C=C[C@@]43C)[C@@H]1C[C@H]1Cc3ccccc3C[C@]12C(=O)CO
1402	nalbuphine	1	Oc1ccc2c3c1OC1C(O)CCC4(O)C(C2)N(CC2CCC2)CCC314
1403	nalmefene	1	C=C1CC[C@@]2(O)[C@H]3Cc4ccc(O)c5c4[C@@]2(CCN3CC2CC2)[C@H]1O5
1404	nalmexone	1	CC(C)=CCN1CC[C@]23c4c5ccc(O)c4O[C@H]2C(=O)CC[C@@]3(O)[C@H]1C5
1405	napactadine	1	CN=C(Cc1ccc2ccccc2c1)NC
1406	napamezole	1	C1=C(CC2=NCNC2)CCc2ccccc21
1407	naprodoxime	1	CC(Oc1cccc2ccccc12)/C(N)=N/O
1408	nefazodone	1	CCc1nn(CCCN2CCN(c3cccc(Cl)c3)CC2)c(=O)n1CCOc1ccccc1
1409	nefiracetam	1	Cc1cccc(C)c1NC(=O)CN1CCCC1=O
1410	neflumozide	1	O=c1[nH]c2ccccc2n1C1CCN(CCCc2noc3cc(F)ccc23)CC1
1411	nialamide	1	O=C(CCNNC(=O)c1ccncc1)NCc1ccccc1
1412	niaprazine	1	CC(CCN1CCN(c2ccc(F)cc2)CC1)NC(=O)c1cccnc1
1413	nicocortonide	1	C/C=C\C1O[C@]2(C(=O)COC(=O)c3ccncc3)CC[C@@]3(O1)[C@@H]1CCC4=CC(=O)CC[C@]4(C)[C@H]1[C@@H](O)C[C@]23C
1414	nicomorphine	1	CN1CC[C@]23c4c5ccc(OC(=O)c6cccnc6)c4O[C@H]2[C@@H](OC(=O)c2cccnc2)C=C[C@H]3[C@H]1C5
1415	nicopholine	1	O=C(c1cccnc1)N1CCOCC1
1416	nicotinamide	1	NC(=O)c1cccnc1
1417	nikethamide	1	CCN(CC)C(=O)c1cccnc1
1418	nimetazepam	1	CN1C(=O)CN=C(c2ccccc2)c2cc([N+](=O)[O-])ccc21
1419	nisobamate	1	CCC(C)C(C)(COC(N)=O)COC(=O)NC(C)C
1420	nisoxetine	1	CNCCC(Oc1ccccc1OC)c1ccccc1
1421	nitrafudam	1	N=C(N)c1ccc(-c2ccccc2[N+](=O)[O-])o1
1422	nivazol(nivacortol)	1	C#C[C@]1(O)CC[C@H]2C3CCC4=Cc5c(cnn5-c5ccc(F)cc5)CC4(C)[C@H]3CCC21C
1423	nomelidine	1	CNC/C=C(/c1ccc(Br)cc1)c1cccnc1
1424	nomifensine	1	CN1Cc2c(N)cccc2C(c2ccccc2)C1
1425	nonapyrimine	1	CCCCCCCCCNc1ncnc2[nH]ccc12
1426	norflurane	1	FCC(F)(F)F
1427	norlevorphanol	1	Oc1ccc2c(c1)C13CCCCC1C(C2)NCC3
1428	normorphine	1	Oc1ccc2c3c1OC1C(O)C=CC4C(C2)NCCC341
1429	nortetrazepam	1	O=C1CN=C(C2=CCCCC2)c2cc(Cl)ccc2N1
1430	noscapine	1	COc1ccc2c(c1OC)C(=O)O[C@@H]2[C@H]1c2c(cc3c(c2OC)OCO3)CCN1C
1431	noxiptiline	1	CN(C)CCON=C1c2ccccc2CCc2ccccc21
1432	nuclotixene	1	Clc1ccc2c(c1)/C(=C/C1CN3CCC1CC3)c1ccccc1S2
1433	ocaperidone	1	Cc1nc2c(C)cccn2c(=O)c1CCN1CCC(c2noc3cc(F)ccc23)CC1
1434	ocinaplon	1	O=C(c1ccccn1)c1cnn2c(-c3ccncc3)ccnc12
1435	octamoxin	1	CCCCCCC(C)NN
1436	octriptyline	1	CNCCC=C1c2ccccc2C2CC2c2ccccc21
1437	omiloxetine	1	O=C(CN1CC[C@H](c2ccc(F)cc2)[C@@H](COc2ccc3c(c2)OCO3)C1)c1ccc(F)cc1
1438	oxaflozane	1	CC(C)N1CCOC(c2ccc(C(F)(F)F)cc2)C1
1439	oxcarbazepine	1	NC(=O)N1c2ccccc2CC(=O)c2ccccc21
1440	oxifentorex	1	CC(Cc1ccccc1)[N+](C)([O-])Cc1ccccc1
1441	oxiracetam	1	NC(=O)CN1CC(O)CC1=O
1442	oxisopred	1	COC(=O)[C@@]1(O)CC[C@H]2C3CCC(=O)C4C(=O)C=CC4(C)[C@H]3C(O)CC21C
1443	oxitriptan	1	NC(Cc1c[nH]c2ccc(O)cc12)C(=O)O
1444	oxitriptyline	1	CN(C)C(=O)COC1c2ccccc2CCc2ccccc21
1445	pagoclone	1	CC(C)CCC(=O)CC1c2ccccc2C(=O)N1c1ccc2ccc(Cl)nc2n1
1446	panadiplon	1	CC(C)n1c(=O)c2c(-c3noc(C4CC4)n3)ncn2c2ccccc21
1447	panamesine	1	COc1ccc(N2C[C@H](CN3CCC(O)(c4ccc5c(c4)OCO5)CC3)OC2=O)cc1
1448	pancopride	1	Nc1cc(OCC2CC2)c(C(=O)NC2CN3CCC2CC3)cc1Cl
1449	panuramine	1	O=C(NC(=O)c1ccccc1)NC1CCN(Cc2ccc3ccccc3c2)CC1
1450	paraldehyde	1	CC1OC(C)OC(C)O1
1451	paramethasone-acetate	1	CC(=O)OCC(=O)[C@@]1(O)[C@H](C)C[C@H]2[C@@H]3C[C@H](F)C4=CC(=O)C=C[C@]4(C)[C@H]3[C@@H](O)C[C@@]21C
1452	pargyline	1	C#CCN(C)Cc1ccccc1
1453	paroxetine	1	Fc1ccc([C@@H]2CCNC[C@H]2COc2ccc3c(c2)OCO3)cc1
1454	pazinaclone	1	O=C(CC1c2ccccc2C(=O)N1c1ccc2ccc(Cl)nc2n1)N1CCC2(CC1)OCCO2
1455	penfluridol	1	OC1(c2ccc(Cl)c(C(F)(F)F)c2)CCN(CCCC(c2ccc(F)cc2)c2ccc(F)cc2)CC1
1456	pentabamate	1	CC(OC(N)=O)C(C)C(C)OC(N)=O
1457	pentamorphone	1	CCCCCN[C@@]12C=CC(=O)[C@@H]3Oc4c(O)ccc5c4[C@@]31CCN(C)[C@@H]2C5
1458	penthrichloral	1	OCC1(CO)COC(C(Cl)(Cl)Cl)OC1
1459	pentiapine	1	CN1CCN(C2=Nc3ccccc3Sc3nccn32)CC1
1460	perafensine	1	c1ccc(-c2nc(N3CCNCC3)cc3ccccc23)cc1
1461	perospirone	1	O=C1[C@H]2CCCC[C@H]2C(=O)N1CCCCN1CCN(c2nsc3ccccc23)CC1
1463	petrichloral	1	OC(OCC(COC(O)C(Cl)(Cl)Cl)(COC(O)C(Cl)(Cl)Cl)COC(O)C(Cl)(Cl)Cl)C(Cl)(Cl)Cl
1464	phenacemide	1	NC(=O)NC(=O)Cc1ccccc1
1465	phenazocine	1	CC1C2Cc3ccc(O)cc3C1(C)CCN2CCc1ccccc1
1466	pheneturide	1	CCC(C(=O)NC(N)=O)c1ccccc1
1467	phenmetrazine	1	CC1NCCOC1c1ccccc1
1468	phenoxypropazine(fenoxypropazine)	1	CC(COc1ccccc1)NN
1469	phensuximide	1	CN1C(=O)CC(c2ccccc2)C1=O
1470	phenyl-salicylate	1	O=C(O)c1ccccc1Oc1ccccc1
1472	phetharbital	1	CCC1(CC)C(=O)NC(=O)N(c2ccccc2)C1=O
1473	piberaline	1	O=C(c1ccccn1)N1CCN(Cc2ccccc2)CC1
1474	picenadol	1	CCC[C@]1(c2cccc(O)c2)CCN(C)C[C@@H]1C
1475	pidolacetamol	1	CC(=O)Nc1ccc(OC(=O)[C@@H]2CCC(=O)N2)cc1
1476	pipequaline	1	c1ccc(-c2cc(CCC3CCNCC3)c3ccccc3n2)cc1
1477	piperacetazine	1	CC(=O)c1ccc2c(c1)N(CCCN1CCC(CCO)CC1)c1ccccc1S2
1478	piperilate(pipethanate)	1	O=C(OCCN1CCCCC1)C(O)(c1ccccc1)c1ccccc1
1479	pipofezine	1	CN1CCN(c2cc3c(nn2)Oc2ccccc2N3C)CC1
1480	pipotiazine-palmitate	1	CCCCCCCCCCCCCCCC(=O)OCCC1CCN(CCCN2c3ccccc3Sc3ccc(S(=O)(=O)N(C)C)cc32)CC1
1481	piquindone	1	CCc1c(C)[nH]c2c1C(=O)[C@@H]1CN(C)CC[C@H]1C2
1482	piracetam	1	NC(=O)CN1CCCC1=O
1483	pirandamine	1	CN(C)CCC1(C)OCCC2=C1c1ccccc1C2
1484	piriqualone	1	Cc1ccccc1-n1c(/C=C/c2ccccn2)nc2ccccc2c1=O
1485	piritramide	1	N#CC(CCN1CCC(C(N)=O)(N2CCCCC2)CC1)(c1ccccc1)c1ccccc1
1486	pirlindole	1	Cc1ccc2c(c1)c1c3n2CCNC3CCC1
1487	pivagabine	1	CC(C)(C)C(=O)NCCCC(=O)O
1488	pivoxazepam	1	CC(C)(C)C(=O)OC1N=C(c2ccccc2)c2cc(Cl)ccc2NC1=O
1489	pramiracetam	1	CC(C)N(CCNC(=O)CN1CCCC1=O)C(C)C
1490	prazitone	1	O=C1NC(=O)C(CC2CCCCN2)(c2ccccc2)C(=O)N1
1491	prednicarbate	1	CCOC(=O)O[C@]1(C(=O)COC(=O)CC)CC[C@H]2[C@@H]3CCC4=CC(=O)C=C[C@]4(C)[C@H]3[C@@H](O)C[C@@]21C
1492	prednisolamate	1	CCN(CC)CC(=O)OCC(=O)C1(O)CCC2C3CCC4=CC(=O)C=CC4(C)C3C(O)CC21C
1493	prednisolone-steaglate	1	CCCCCCCCCCCCCCCCCC(=O)OCC(=O)OCC(=O)[C@@]1(O)CC[C@H]2[C@@H]3CCC4=CC(=O)C=C[C@]4(C)[C@H]3[C@@H](O)C[C@@]21C
1494	prednisolone-tebutate	1	CC(C)(C)CC(=O)OCC(=O)[C@@]1(O)CC[C@H]2[C@@H]3CCC4=CC(=O)C=C[C@]4(C)[C@H]3[C@@H](O)C[C@@]21C
1495	prednylidene	1	C=C1CC2C3CCC4=CC(=O)C=CC4(C)C3C(O)CC2(C)C1(O)C(=O)CO
1496	pregabalin	1	CC(C)C[C@H](CN)CC(=O)O
1497	pregnenolone-succinate	1	CC(=O)C1CCC2C3CC=C4CC(OC(=O)CCC(=O)O)CCC4(C)C3CCC12C
1498	pridefine	1	CCN1CCC(=C(c2ccccc2)c2ccccc2)C1
1499	procarbazine	1	CNNCc1ccc(C(=O)NC(C)C)cc1
1500	procymate	1	CCC(OC(N)=O)C1CCCCC1
1501	proflazepam	1	O=C1CN=C(c2ccccc2F)c2cc(Cl)ccc2N1CC(O)CO
1502	progabide	1	NC(=O)CCCN/C(=C1\C=C(F)C=CC1=O)c1ccc(Cl)cc1
1503	prolintane	1	CCCC(Cc1ccccc1)N1CCCC1
1504	promoxolane	1	CC(C)C1(C(C)C)OCC(CO)O1
1505	propacetamol	1	CCN(CC)CC(=O)Oc1ccc(NC(C)=O)cc1
1506	propanidid	1	CCCOC(=O)Cc1ccc(OCC(=O)N(CC)CC)c(OC)c1
1507	propizepine	1	CC(CN1C(=O)c2cccnc2Nc2ccccc21)N(C)C
1509	propyperone	1	CCC(=O)C1(N2CCCCC2)CCN(CCCC(=O)c2ccc(F)cc2)CC1
1510	prothixene	1	CN(C)CCC=C1c2ccccc2Sc2ccccc21
1511	proxibarbal	1	C=CCC1(CC(C)O)C(=O)NC(=O)NC1=O
1512	proxorphan	1	Oc1ccc2c(c1)C13CCN(CC4CC4)C(C2)C1CCOC3
1513	proxyphylline	1	CC(O)Cn1cnc2c1c(=O)n(C)c(=O)n2C
1514	psilocybine	1	CN(C)CCc1c[nH]c2cccc(OP(=O)(O)O)c12
1515	pyridarone	1	c1ccc2oc(-c3ccncc3)cc2c1
1516	pyritinol	1	Cc1ncc(CSSCc2cnc(C)c(O)c2CO)c(CO)c1O
1517	quetiapine	1	OCCOCCN1CCN(C2=Nc3ccccc3Sc3ccccc32)CC1
1518	quilostigmine	1	CN1CC[C@@]2(C)c3cc(OC(=O)N4CCc5ccccc5C4)ccc3N(C)[C@@H]12
1519	quinagolide	1	CCCN1CC(NS(=O)(=O)N(CC)CC)CC2Cc3c(O)cccc3CC21
1520	ramciclane	1	CN(C)CCOC1(Cc2ccccc2)CC2CCC1(C)C2(C)C
1521	rasagiline	1	C#CCN[C@@H]1CCc2ccccc21
1522	reclazepam	1	O=C1COC(N2CCN=C(c3ccccc3Cl)c3cc(Cl)ccc32)=N1
1523	remacemide	1	CC(Cc1ccccc1)(NC(=O)CN)c1ccccc1
1524	remifentanil	1	CCC(=O)N(c1ccccc1)C1(C(=O)OC)CCN(CCC(=O)OC)CC1
1525	resocortol	1	CCC(=O)C1(O)CCC2C3CCC4=CC(=O)CCC4(C)C3C(O)CC21C
1526	retigabine	1	CCOC(=O)Nc1ccc(NCc2ccc(F)cc2)cc1N
1527	ricasetron	1	CN1[C@H]2CC[C@@H]1CC(NC(=O)N1CC(C)(C)c3ccccc31)C2
1528	rilmazafone	1	CN(C)C(=O)c1nc(CNC(=O)CN)n(-c2ccc(Cl)cc2C(=O)c2ccccc2Cl)n1
1529	rimcazole	1	CC1CN(CCCn2c3ccccc3c3ccccc32)CC(C)N1
1530	rimexolone	1	CCC(=O)[C@@]1(C)[C@H](C)C[C@H]2[C@@H]3CCC4=CC(=O)C=C[C@]4(C)[C@H]3[C@@H](O)C[C@@]21C
1531	ripazepam	1	CCn1nc(C)c2c1C(c1ccccc1)=NCC(=O)N2
1532	rivastigmine	1	CCN(C)C(=O)Oc1cccc([C@H](C)N(C)C)c1
1533	robalzotan	1	NC(=O)c1ccc(F)c2c1C[C@@H](N(C1CCC1)C1CCC1)CO2
1534	rociclovir	1	CC(C)OCC(COC(C)C)OCn1cnc2cnc(N)nc21
1535	rofelodine	1	O=C1CCN=C2CC(c3ccccc3)CN12
1536	rofleponide	1	CCC[C@@H]1O[C@@H]2C[C@H]3[C@@H]4C[C@H](F)C5=CC(=O)CC[C@]5(C)[C@@]4(F)[C@@H](O)C[C@]3(C)[C@]2(C(=O)CO)O1
1537	rolicyprine	1	O=C1CCC(C(=O)NC2CC2c2ccccc2)N1
1538	rolipram	1	COc1ccc(C2CNC(=O)C2)cc1OC1CCCC1
1539	romergoline	1	CN1C[C@H](CN2CC(=O)NC(=O)C2)C=C2c3cccc4[nH]cc(c34)C[C@H]21
1540	romifidine	1	Fc1cccc(Br)c1NC1=NCCN1
1542	roxoperone	1	CN1C(=O)CC2(CCN(CCCC(=O)c3ccc(F)cc3)CC2)C1=O
1543	sabcomeline	1	CON=C(C#N)C1CN2CCC1CC2
1544	salicin	1	OCc1ccccc1O[C@@H]1O[C@H](CO)[C@@H](O)[C@H](O)[C@H]1O
1545	salicylamide	1	NC(=O)c1ccccc1O
1546	salsalate(salsalic-acid)	1	O=C(Oc1ccccc1C(=O)O)c1ccccc1O
1547	sameridine	1	CCCCCCN1CCC(C(=O)N(C)CC)(c2ccccc2)CC1
1548	saripidem	1	CCCC(=O)N(C)Cc1c(-c2ccc(Cl)cc2)nc2ccccn12
1549	savoxepin	1	N#Cc1ccc2c(c1)C1=C(CCN(CC3CCCC3)CC1)c1ccccc1O2
1550	selegiline	1	C#CCN(C)[C@H](C)Cc1ccccc1
1551	semorphone	1	COCCN1CC[C@]23c4c5ccc(O)c4O[C@H]2C(=O)CC[C@@]3(O)[C@H]1C5
1552	sertindole	1	O=C1NCCN1CCN1CCC(c2cn(-c3ccc(F)cc3)c3ccc(Cl)cc23)CC1
1553	setiptiline	1	CN1CCC2=C(C1)c1ccccc1Cc1ccccc12
1554	sibopirdine	1	c1cncc(CC2(Cc3ccncc3)c3cccnc3-c3ncccc32)c1
1555	sibutramine	1	CC(C)CC(N(C)C)C1(c2ccc(Cl)cc2)CCC1
1556	sifaprazine	1	CN1CCN(c2ccccc2Cc2ccccc2)CC1
1557	simvastatin	1	CCC(C)(C)C(=O)O[C@H]1C[C@@H](C)C=C2C=C[C@H](C)[C@H](CC[C@@H]3C[C@@H](O)CC(=O)O3)[C@H]21
1558	soretolide	1	Cc1cc(NC(=O)c2c(C)cccc2C)no1
1559	spiperone	1	O=C(CCCN1CCC2(CC1)C(=O)NCN2c1ccccc1)c1ccc(F)cc1
1560	spiradoline	1	CN(C(=O)Cc1ccc(Cl)c(Cl)c1)[C@H]1CC[C@@]2(CCCO2)C[C@@H]1N1CCCC1
1561	spiramide	1	O=C1NCN(c2ccccc2)C12CCN(CCCOc1ccc(F)cc1)CC2
1562	spirilene	1	C/C(=C/CCN1CCC2(CC1)C(=O)NCN2c1ccccc1)c1ccc(F)cc1
1563	spiroxepin	1	CN(C)CC1COC2(O1)c1ccccc1COc1ccccc12
1564	stacofylline	1	CCN(CC)C(=O)N1CCN(CCCc2nc3c(c(=O)n(C)c(=O)n3C)n2C)CC1
1565	stiripentol	1	CC(C)(C)C(O)/C=C/c1ccc2c(c1)OCO2
1566	suclofenide	1	NS(=O)(=O)c1ccc(N2C(=O)CC(c3ccccc3)C2=O)c(Cl)c1
1568	sulfonmethane	1	CCS(=O)(=O)C(C)(C)S(=O)(=O)CC
1569	sulmepride	1	COc1ccc(S(N)(=O)=O)cc1C(=O)NCC1CCCN1C
1570	sulthiame(sultiame)	1	NS(=O)(=O)c1ccc(N2CCCCS2(=O)=O)cc1
1571	sultopride	1	CCN1CCCC1CNC(=O)c1cc(S(=O)(=O)CC)ccc1OC
1572	sumacetamol	1	CSCC[C@H](NC(C)=O)C(=O)Oc1ccc(NC(C)=O)cc1
1573	sunepitron	1	O=C1CCC(=O)N1CC1CCC2CN(c3ncccn3)CCN2C1
1574	suproclone	1	CCC(=O)N1CCN(C(=O)OC2C3=C(SCCS3)C(=O)N2c2ccc3ccc(Cl)nc3n2)CC1
1575	suriclone	1	CN1CCN(C(=O)OC2C3=C(SCCS3)C(=O)N2c2ccc3ccc(Cl)nc3n2)CC1
1576	suritozole	1	Cn1nc(-c2cccc(F)c2)n(C)c1=S
1577	taglutimide(biglumide)	1	O=C1CCC(N2C(=O)C3C4CCC(C4)C3C2=O)C(=O)N1
1578	talopram	1	CNCCCC1(c2ccccc2)OC(C)(C)c2ccccc21
1579	talsupram	1	CNCCCC1(c2ccccc2)SC(C)(C)c2ccccc21
1580	taltrimide	1	CC(C)NS(=O)(=O)CCN1C(=O)c2ccccc2C1=O
1581	tameridone	1	Cn1c(=O)c2c(ncn2CCN2CCC(c3c[nH]c4ccccc34)CC2)n(C)c1=O
1582	tametraline	1	CNC1CCC(c2ccccc2)c2ccccc21
1584	tamolarizine	1	COc1ccc(C(O)CN2CCN(C(c3ccccc3)c3ccccc3)CC2)cc1OC
1585	tampramine	1	CN(C)CCCN1c2ccccc2C(c2ccccc2)=Nc2cccnc21
1586	tandamine	1	CCn1c2c(c3ccccc31)CCSC2(C)CCN(C)C
1587	tandospirone	1	O=C1[C@H]2[C@@H]3CC[C@@H](C3)[C@H]2C(=O)N1CCCCN1CCN(c2ncccn2)CC1
1588	taniplon	1	COc1nc2nc(-c3noc(C)n3)cn2c2c1CCCC2
1589	tasosartan	1	Cc1nc(C)c2c(n1)N(Cc1ccc(-c3ccccc3-c3nn[nH]n3)cc1)C(=O)CC2
1590	tazomeline	1	CCCCCCSc1nsnc1C1=CCCN(C)C1
1591	tefludazine	1	OCCN1CCN([C@@H]2C[C@@H](c3ccc(F)cc3)c3ccc(C(F)(F)F)cc32)CC1
1592	teflutixol	1	OCCN1CCN(CCCC2c3ccc(F)cc3Sc3ccc(C(F)(F)F)cc32)CC1
1593	tenilsetam	1	O=C1NCCNC1c1cccs1
1594	tepirindole	1	CCCN1CC=C(c2c[nH]c3ccc(Cl)cc23)CC1
1595	terguride	1	CCN(CC)C(=O)N[C@H]1C[C@@H]2c3cccc4[nH]cc(c34)C[C@H]2N(C)C1
1596	tetrabarbital	1	CCCC(CC)C1(CC)C(=O)NC(=O)NC1=O
1598	tetrantoin	1	O=C1NC(=O)C2(CCc3ccccc3C2)N1
1599	thalidomide	1	O=C1CCC(N2C(=O)c3ccccc3C2=O)C(=O)N1
1600	thebacon	1	COc1ccc2c3c1OC1C(OC(C)=O)=CCC4C(C2)N(C)CCC314
1601	thialbarbital	1	C=CCC1(C2C=CCCC2)C(=O)NC(=S)NC1=O
1602	thiamylal	1	C=CCC1(C(C)CCC)C(=O)NC(=S)NC1=O
1603	thiazesim(tiazesim)	1	CN(C)CCN1C(=O)CC(c2ccccc2)Sc2ccccc21
1604	thiopropazate	1	CC(=O)OCCN1CCN(CCCN2c3ccccc3Sc3ccc(Cl)cc32)CC1
1605	thioproperazine	1	CN1CCN(CCCN2c3ccccc3Sc3ccc(S(=O)(=O)N(C)C)cc32)CC1
1606	thozalinone(tozalinone)	1	CN(C)C1=NC(=O)C(c2ccccc2)O1
1607	tiagabine	1	Cc1ccsc1C(=CCCN1CCC[C@@H](C(=O)O)C1)c1sccc1C
1608	tianeptine	1	CN1c2ccccc2C(NCCCCCCC(=O)O)c2ccc(Cl)cc2S1(=O)=O
1609	tienocarbine	1	Cc1csc2ccc3[nH]c4c(c3c12)CN(C)CC4
1610	tifemoxone	1	S=C1NCCC(COc2ccccc2)O1
1611	tilidine	1	CCOC(=O)C1(c2ccccc2)CCC=CC1N(C)C
1612	timelotem	1	CN1CCN2c3cc(F)ccc3C(c3cccs3)=NCC2C1
1613	timiperone	1	O=C(CCCN1CCC(n2c(=S)[nH]c3ccccc32)CC1)c1ccc(F)cc1
1614	timirdine	1	N=C1SCCN1c1ccc(Cl)cc1N
1615	timobesone-acetate	1	CSC(=O)C1(OC(C)=O)[C@@H](C)C[C@H]2[C@@H]3CCC4=CC(=O)C=C[C@]4(C)C3(F)[C@@H](O)C[C@@]21C
1616	tinidazole	1	CCS(=O)(=O)CCn1c([N+](=O)[O-])cnc1C
1617	tiomergine	1	CN1CC(CSc2ccccn2)C=C2c3cccc4[nH]cc(c34)CC21
1618	tioperidone	1	CCCSc1ccccc1N1CCN(CCCCn2c(=O)[nH]c3ccccc3c2=O)CC1
1619	tiospirone	1	O=C1CC2(CCCC2)CC(=O)N1CCCCN1CCN(c2nsc3ccccc23)CC1
1620	tipredane	1	CCS[C@]1(SC)CC[C@H]2[C@@H]3CCC4=CC(=O)C=C[C@]4(C)[C@@]3(F)[C@@H](O)C[C@@]21C
1621	tisocromide	1	COc1cc2c(cc1OC)S(=O)(=O)OC(C(=O)NC(C)CC(C)(C)N(C)C)C2
1622	tixadil	1	CC(Cc1ccccc1)NCCC1c2ccccc2Sc2ccccc21
1623	tixocortol	1	C[C@]12C[C@H](O)[C@H]3[C@@H](CCC4=CC(=O)CC[C@@]43C)[C@@H]1CC[C@]2(O)C(=O)CS
1624	tixocortol-pivalate	1	CC(C)(C)C(=O)SCC(=O)[C@@]1(O)CC[C@H]2[C@@H]3CCC4=CC(=O)CC[C@]4(C)[C@H]3[C@@H](O)C[C@@]21C
1625	tofenacin	1	CNCCOC(c1ccccc1)c1ccccc1C
1626	tofisopam	1	CCC1C(C)=NN=C(c2ccc(OC)c(OC)c2)c2cc(OC)c(OC)cc21
1627	toloxychlorinol	1	Cc1ccccc1OCC(COC(O)C(Cl)(Cl)Cl)OC(O)C(Cl)(Cl)Cl
1628	tolpiprazole	1	Cc1cccc(N2CCN(CCc3cc(C)[nH]n3)CC2)c1
1629	tolquinzole	1	CCC1(O)CCN2CCc3ccc(C)cc3C2C1
1630	tolufazepam	1	Cc1ccc(S(=O)(=O)CCN2C(=O)CN=C(c3ccccc3Cl)c3cc(Cl)ccc32)cc1
1631	tonazocine	1	CCCCCC(=O)CC[C@]1(C)[C@@H]2Cc3ccc(O)cc3[C@@]1(C)CCN2C
1632	topiramate	1	CC1(C)O[C@@H]2CO[C@@]3(COS(N)(=O)=O)OC(C)(C)O[C@H]3[C@@H]2O1
1633	tracazolate	1	CCCCNc1c(C(=O)OCC)c(C)nc2c1cnn2CC
1634	tralonide	1	CC1(C)O[C@@H]2CC3C4C[C@H](F)C5=CC(=O)C=CC5(C)[C@@]4(Cl)[C@@H](Cl)CC3(C)[C@]2(C(=O)CF)O1
1635	tramadol	1	COc1cccc([C@@]2(O)CCCC[C@@H]2CN(C)C)c1
1636	trebenzomine	1	CC1Oc2ccccc2CC1N(C)C
1637	trefentanil	1	CCC(=O)N(c1ccccc1F)C1(c2ccccc2)CCN(CCn2nnn(CC)c2=O)CC1
1638	triamcinolone-benetonide	1	CC(CNC(=O)c1ccccc1)C(=O)OCC(=O)[C@@]12OC(C)(C)O[C@@H]1C[C@H]1[C@@H]3CCC4=CC(=O)C=C[C@]4(C)[C@@]3(F)[C@@H](O)C[C@@]12C
1639	triamcinolone-furetonide	1	CC1(C)O[C@@H]2C[C@H]3[C@@H]4CCC5=CC(=O)C=C[C@]5(C)[C@@]4(F)[C@@H](O)C[C@]3(C)[C@]2(C(=O)COC(=O)c2cc3ccccc3o2)O1
1640	tribromoethanol	1	OC(Br)(Br)CBr
1641	tricetamide	1	CCN(CC)C(=O)CNC(=O)c1cc(OC)c(OC)c(OC)c1
1642	triclodazol	1	O=C1N(C(O)C(Cl)(Cl)Cl)CNC1(c1ccccc1)c1ccccc1
1643	triclofos	1	O=P(O)(O)OCC(Cl)(Cl)Cl
1644	triclonide	1	CC1(C)O[C@@H]2C[C@H]3C4C[C@H](F)C5=CC(=O)C=CC5(C)[C@@]4(Cl)[C@@H](Cl)CC3(C)[C@]2(C(=O)CCl)O1
1646	trizoxime	1	N/C(N=O)=C1\NNc2ccccc2N(Cc2ccccc2)C1=O
1647	trocimine	1	COc1cc(C(=O)N2CCCCCCC2)cc(OC)c1OC
1648	tryptophan(l-tryptophan)	1	N[C@@H](Cc1c[nH]c2ccccc12)C(=O)O
1649	uldazepam	1	C=CCONC1=Nc2ccc(Cl)cc2C(c2ccccc2Cl)=NC1
1650	umespirone	1	CCCCN1C(=O)C2C(=O)N(CCCCN3CCN(c4ccccc4OC)CC3)C(=O)C(C1=O)C2(C)C
1651	urethane	1	CCOC(N)=O
1652	valaciclovir	1	CC(C)[C@H](N)C(=O)OCCOCn1cnc2c(=O)nc(N)[nH]c21
1653	valdipromide	1	CCCC(CCC)(CCC)C(N)=O
1654	valganciclovir(RS790702)	1	CC(C)[C@H](N)C(=O)OCC(CO)OCn1cnc2c(=O)nc(N)[nH]c21
1655	valproatepivoxil	1	CCCC(CCC)C(=O)OCOC(=O)C(C)(C)C
1656	valtrate	1	CC(=O)OCC1=CO[C@@H](OC(=O)CC(C)C)[C@H]2C1=C[C@H](OC(=O)CC(C)C)[C@]21CO1
1657	velnacrine	1	Nc1c2c(nc3ccccc13)CCCC2O
1658	venlafaxine	1	COc1ccc(C(CN(C)C)C2(O)CCCCC2)cc1
1659	veralipride	1	C=CCN1CCCC1CNC(=O)c1cc(S(N)(=O)=O)cc(OC)c1OC
1660	vigabatrin	1	C=CC(N)CCC(=O)O
1661	viloxazine	1	CCOc1ccccc1OCC1CNCCO1
1663	vitamine(alpha-tocopherol)	1	Cc1c(C)c2c(c(C)c1O)CC[C@@](C)(CCC[C@H](C)CCC[C@H](C)CCCC(C)C)O2
1664	xaliproden	1	FC(F)(F)c1cccc(C2=CCN(CCc3ccc4ccccc4c3)CC2)c1
1665	xanthiol	1	OCCCN1CCN(CCCC2c3ccccc3Sc3ccc(Cl)cc32)CC1
1666	xorphanol	1	C=C1C[C@H](C)[C@H]2[C@H]3Cc4ccc(O)cc4[C@@]2(CCN3CC2CCC2)C1
1667	xylazine	1	Cc1cccc(C)c1NC1=NCCCS1
1668	zafuleptine	1	CC(C)C(CCCCCC(=O)O)NCc1ccc(F)cc1
1669	zalospirone	1	O=C1[C@H]2[C@H]3C=C[C@H]([C@@H]4C=C[C@@H]43)[C@H]2C(=O)N1CCCCN1CCN(c2ncccn2)CC1
1670	zetidoline	1	CC1(C)CN(CCN2CCN(c3cccc(Cl)c3)C2=O)C1
1671	ziprasidone	1	O=C1Cc2cc(CCN3CCN(c4nsc5ccccc45)CC3)c(Cl)cc2N1
1672	zolazepam	1	Cc1nn(C)c2c1C(c1ccccc1F)=NCC(=O)N2C
1673	zoloperone	1	COc1ccccc1N1CCN(CCc2oc(=O)[nH]c2-c2ccc(F)cc2)CC1
1674	zoniclezole	1	CC(c1noc2ccc(Cl)cc12)n1ccnc1
1675	zopiclone	1	CN1CCN(C(=O)OC2c3nccnc3C(=O)N2c2ccc(Cl)cn2)CC1
1676	zotepine	1	CN(C)CCOC1=Cc2ccccc2Sc2ccc(Cl)cc21
1677	zylofuramine	1	CCN[C@H](Cc1ccccc1)[C@H]1CCCO1
1678	aceprometazine	1	CC(=O)c1ccc2c(c1)N(CC(C)N(C)C)c1ccccc1S2
1679	adinazolam	1	CN(C)Cc1nnc2n1-c1ccc(Cl)cc1C(c1ccccc1)=NC2
1680	albutoin	1	C=CCN1C(=O)C(CC(C)C)NC1=S
1681	alclometasone	1	C[C@@H]1C[C@H]2[C@H]3[C@H]([C@@H](O)C[C@]2(C)[C@@]1(O)C(=O)CO)[C@@]1(C)C=CC(=O)C=C1C[C@H]3Cl
1682	aletamine(alfetamine)	1	C=CCC(N)Cc1ccccc1
1683	algestone	1	CC(=O)[C@@]1(O)[C@H](O)C[C@H]2[C@@H]3CCC4=CC(=O)CC[C@]4(C)[C@H]3CC[C@@]21C
1684	alimemazine	1	CC(CN(C)C)CN1c2ccccc2Sc2ccccc21
1685	alpertine	1	CCOC(=O)c1[nH]c2cc(OC)c(OC)cc2c1CCN1CCN(c2ccccc2)CC1
1686	alphaprodine(betaprodine)	1	CCC(=O)OC1(c2ccccc2)CCN(C)CC1C
1687	alpidem	1	CCCN(CCC)C(=O)Cc1c(-c2ccc(Cl)cc2)nc2ccc(Cl)cn12
1688	amebucort	1	CCCC(=O)O[C@]1(C(=O)COC(C)=O)CC[C@H]2[C@@H]3C[C@H](C)C4=CC(=O)CC[C@]4(C)[C@H]3[C@@H](O)C[C@@]21C
1689	amedalin	1	CNCCCC1(C)C(=O)N(c2ccccc2)c2ccccc21
1690	amfonelic-acid	1	CCn1cc(C(=O)O)c(=O)c2ccc(Cc3ccccc3)nc21
1691	amiflamine	1	Cc1cc(N(C)C)ccc1C[C@H](C)N
1692	aminoglutethimide	1	CCC1(c2ccc(N)cc2)CCC(=O)NC1=O
1693	aminopromazine	1	CN(C)CC(CN1c2ccccc2Sc2ccccc21)N(C)C
1694	amiperone	1	CN(C)C(=O)C1(c2ccc(Cl)cc2)CCN(CCCC(=O)c2ccc(F)cc2)CC1
1695	amoxapine	1	Clc1ccc2c(c1)C(N1CCNCC1)=Nc1ccccc1O2
1696	anisopirol	1	COc1ccccc1N1CCN(CCCC(O)c2ccc(F)cc2)CC1
1697	aptazapine	1	CN1CCN2c3ccccc3Cn3cccc3C2C1
1698	arfendazam	1	CCOC(=O)N1CCC(=O)N(c2ccccc2)c2cc(Cl)ccc21
1699	asimadoline	1	CN(C(=O)C(c1ccccc1)c1ccccc1)[C@H](CN1CC[C@H](O)C1)c1ccccc1
1700	atibeprone	1	Cc1c(C)c2ccc(OCc3nnc(C(C)C)s3)cc2oc1=O
1702	bazinaprine	1	N#Cc1cc(-c2ccccc2)nnc1NCCN1CCOCC1
1703	beclomethasonedipropionate(beclometasone-dipropionate)	1	CCC(=O)OCC(=O)[C@@]1(OC(=O)CC)[C@@H](C)C[C@H]2[C@@H]3CCC4=CC(=O)C=C[C@]4(C)[C@@]3(Cl)[C@@H](O)C[C@@]21C
1704	befuraline	1	O=C(c1cc2ccccc2o1)N1CCN(Cc2ccccc2)CC1
1705	beloxepin	1	Cc1cccc2c1Oc1ccccc1[C@@]1(O)CCN(C)C[C@@H]21
1706	benmoxin	1	CC(NNC(=O)c1ccccc1)c1ccccc1
1707	benzobarbital	1	CCC1(c2ccccc2)C(=O)NC(=O)N(C(=O)c2ccccc2)C1=O
1708	benzoclidine	1	O=C(OC1CN2CCC1CC2)c1ccccc1
1709	benzoctamine	1	CNCC12CCC(c3ccccc31)c1ccccc12
1710	benzphetamine(benzfetamine)	1	CC(Cc1ccccc1)N(C)Cc1ccccc1
1711	besipirdine	1	CCCN(c1ccncc1)n1ccc2ccccc21
1712	betamethadol	1	CCC(O)C(CC(C)N(C)C)(c1ccccc1)c1ccccc1
1713	betamethasone-acetate(dexamethasone-acetate)	1	CC(=O)OCC(=O)[C@@]1(OC(=O)C(C)C)[C@@H](C)C[C@H]2[C@@H]3CCC4=CC(=O)C=C[C@]4(C)[C@@]3(F)[C@@H](O)C[C@@]21C
1714	betamethasone-dipropionate(dexamethasone-dipropionate)	1	CC(=O)OCC(=O)[C@@]1(O)[C@@H](C)C[C@H]2[C@@H]3CCC4=CC(=O)C=C[C@]4(C)[C@@]3(F)[C@@H](O)C[C@@]21C
1715	betamethasone-valerate	1	CCC(=O)OCC(=O)[C@@]1(OC(=O)CC)[C@@H](C)C[C@H]2[C@@H]3CCC4=CC(=O)C=C[C@]4(C)[C@@]3(F)[C@@H](O)C[C@@]21C
1716	bifemelane	1	CNCCCCOc1ccccc1Cc1ccccc1
1717	binedaline	1	CN(C)CCN(C)n1cc(-c2ccccc2)c2ccccc21
1718	brallobarbital	1	C=CCC1(CC(=C)Br)C(=O)NC(=O)NC1=O
1719	brifentanil	1	CCn1nnn(CCN2CC[C@H](N(C(=O)COC)c3ccccc3F)[C@H](C)C2)c1=O
1720	brofaromine	1	COc1cc(Br)c2oc(C3CCNCC3)cc2c1
1721	bromamid	1	CN(C)C(=O)CCNc1ccc(Br)cc1
1722	bromodiphenhydramine(bromazine)	1	CN(C)CCOC(c1ccccc1)c1ccc(Br)cc1
1723	bromopride	1	CCN(CC)CCNC(=O)c1cc(Br)c(N)cc1OC
1724	bromperidol-decanoate	1	CCCCCCCCCC(=O)OC1(c2ccc(Br)cc2)CCN(CCCC(=O)c2ccc(F)cc2)CC1
1725	budesonide	1	CCCC1O[C@@H]2C[C@H]3[C@@H]4CCC5=CC(=O)C=C[C@]5(C)[C@H]4[C@@H](O)C[C@]3(C)[C@]2(C(=O)CO)O1
1726	budipine	1	CC(C)(C)N1CCC(c2ccccc2)(c2ccccc2)CC1
1727	bufenadrine	1	CN(C)CCOC(c1ccccc1)c1ccccc1C(C)(C)C
1728	buspirone	1	O=C1CC2(CCCC2)CC(=O)N1CCCCN1CCN(c2ncccn2)CC1
1729	butalbital	1	C=CCC1(CC(C)C)C(=O)NC(=O)NC1=O
1730	butamoxane	1	CCCCNCC1COc2ccccc2O1
1731	butriptyline	1	CC(CC1c2ccccc2CCc2ccccc21)CN(C)C
1732	carbenzide	1	CCOC(=O)NNC(C)c1ccccc1
1733	carbocloral	1	CCOC(=O)NC(O)C(Cl)(Cl)Cl
1734	carbromal	1	CCC(Br)(CC)C(=O)NC(N)=O
1735	carfentanil	1	CCC(=O)N(c1ccccc1)C1(C(=O)OC)CCN(CCc2ccccc2)CC1
1736	carpipramine	1	NC(=O)C1(N2CCCCC2)CCN(CCCN2c3ccccc3CCc3ccccc32)CC1
1737	carvotroline	1	Fc1ccc2[nH]c3c(c2c1)CN(CCc1ccncc1)CC3
1738	cericlamine	1	CN(C)C(C)(CO)Cc1ccc(Cl)c(Cl)c1
1739	chlorcyclizine	1	CN1CCN(C(c2ccccc2)c2ccc(Cl)cc2)CC1
1740	chlorobutanol	1	CCCC(O)Cl
1741	chloroprednisone	1	CC(=O)OCC(=O)[C@@]1(O)CC[C@H]2[C@@H]3C[C@H](Cl)C4=CC(=O)C=C[C@]4(C)[C@H]3C(=O)C[C@@]21C
1742	chloroserpidine	1	COC(=O)[C@H]1[C@H]2C[C@@H]3c4[nH]c5ccc(Cl)cc5c4CCN3C[C@H]2C[C@@H](OC(=O)c2cc(OC)c(OC)c(OC)c2)[C@@H]1OC
1743	chlorphenesin-carbamate	1	NC(=O)OCC(O)COc1ccc(Cl)cc1
1744	chlorphenoxamine	1	CN(C)CCOC(C)(c1ccccc1)c1ccc(Cl)cc1
1745	chlorthenoxazine	1	O=C1NC(CCCl)Oc2ccccc21
1746	cianopramine	1	CN(C)CCCN1c2ccccc2CCc2ccc(C#N)cc21
1747	ciclazindol	1	OC1(c2cccc(Cl)c2)C2=NCCCN2c2ccccc21
1748	ciclopramine	1	CNC1CCN2c3ccccc3CCc3cccc1c32
1749	cidoxepin	1	CN(C)CCC=C1c2ccccc2COc2ccccc21
1750	ciladopa	1	COc1ccc([C@H](O)CN2CCN(c3cccccc3=O)CC2)cc1OC
1751	cinfenine	1	CN(C/C=C/c1ccccc1)CCOC(c1ccccc1)c1ccccc1
1752	cinitapride	1	CCOc1cc(N)c([N+](=O)[O-])cc1C(=O)NC1CCN(CC2CC=CCC2)CC1
1753	cinperene	1	O=C1CCC(c2ccccc2)(C2CCN(C/C=C/c3ccccc3)CC2)C(=O)N1
1754	cinromide	1	CCNC(=O)/C=C/c1cccc(Br)c1
1755	cintriamide(cintramide)	1	COc1cc(/C=C/C(N)=O)cc(OC)c1OC
1756	cinuperone	1	O=C(CCCN1CCN(c2cc3ccccc3cn2)CC1)c1ccc(F)cc1
1757	citalopram	1	CN(C)CCCC1(c2ccc(F)cc2)OCc2cc(C#N)ccc21
1758	citenamide	1	NC(=O)C1c2ccccc2C=Cc2ccccc21
1759	clazolam	1	CN1C(=O)CN2CCc3ccccc3C2c2cc(Cl)ccc21
1760	clemeprol	1	CN(C)CC(O)C(c1ccccc1)c1ccc(Cl)cc1
1761	climazolam	1	Cc1ncc2n1-c1ccc(Cl)cc1C(c1ccccc1Cl)=NC2
1762	clobetasol	1	CC1CC2C3CCC4=CC(=O)C=CC4(C)[C@@]3(F)C(O)CC2(C)[C@@]1(O)C(=O)CCl
1763	clobetasol-propionate	1	CCC(=O)O[C@]1(C(=O)CCl)[C@@H](C)C[C@H]2[C@@H]3CCC4=CC(=O)C=C[C@]4(C)[C@@]3(F)[C@@H](O)C[C@@]21C
1764	clofexamide	1	CCN(CC)CCNC(=O)COc1ccc(Cl)cc1
1765	clomacran	1	CN(C)CCCC1c2ccccc2Nc2ccc(Cl)cc21
1766	clopipazan	1	CN1CCC(=C2c3ccccc3Oc3ccc(Cl)cc32)CC1
1767	clothiapine(clotiapine)	1	CN1CCN(C2=Nc3ccccc3Sc3ccc(Cl)cc32)CC1
1768	clovoxamine	1	COCCCC/C(=N\OCCN)c1ccc(Cl)cc1
1769	cloxazolam	1	O=C1CN2CCOC2(c2ccccc2Cl)c2cc(Cl)ccc2N1
1770	cloxypendyl	1	OCCN1CCN(CCCN2c3ccccc3Sc3cc(Cl)cnc32)CC1
1771	cormethasoneacetate(cormetasone-acetate)	1	CC(=O)OCC(=O)C1(O)C(C)CC2C3CC(F)(F)C4=CC(=O)C=CC4(C)C3(F)C(O)CC21C
1772	cropropamide	1	C/C=C/C(=O)N(CCC)C(CC)C(=O)N(C)C
1773	cyamemazine	1	CC(CN(C)C)CN1c2ccccc2Sc2ccc(C#N)cc21
1774	cyclazodone	1	O=C1N=C(NC2CC2)OC1c1ccccc1
1775	cypenamine	1	NC1CCCC1c1ccccc1
1776	cyprazepam	1	ON1CC(=NCC2CC2)N=c2ccc(Cl)cc2=C1c1ccccc1
1777	dabelotine	1	CN1CCCc2cccc(OCC3CNCCO3)c21
1778	daledalin	1	CNCCCC1(C)CN(c2ccccc2)c2ccccc21
1779	damotepine	1	CN(C)CC1=Cc2ccccc2Sc2ccccc21
1780	danitracen	1	CN1CCC(=C2c3ccccc3C(O)c3ccccc32)CC1
1781	dapoxetine	1	CN(C)[C@@H](CCOc1cccc2ccccc12)c1ccccc1
1783	dazepinil	1	CC1=Nc2ccccc2CC(c2ccccc2)N1C
1784	declenperone	1	O=C(c1ccc(F)cc1)C1CCN(CCCn2c(=O)[nH]c3ccccc32)CC1
1785	deflazacort	1	CC(=O)OCC(=O)[C@@]12N=C(C)O[C@@H]1C[C@H]1[C@@H]3CCC4=CC(=O)C=C[C@]4(C)[C@H]3[C@@H](O)C[C@@]12C
1786	delergotrile	1	CN1C[C@@H](CC#N)CC2c3cccc4[nH]cc(c34)C[C@H]21
1787	delorazepam	1	O=C1CN=C(c2ccccc2Cl)c2cc(Cl)ccc2N1
1788	demexiptiline	1	CNCCON=c1c2ccccc2ccc2ccccc12
1789	denzimol	1	OC(Cn1ccnc1)c1ccc(CCc2ccccc2)cc1
1790	depramine	1	CN(C)CCCN1c2ccccc2C=Cc2ccccc21
1791	desflurane	1	FC(F)OC(F)C(F)(F)F
1792	desomorphine	1	CN1CCC23c4c5ccc(O)c4OC2CCCC3C1C5
1793	dexclamol	1	CC(C)[C@@]1(O)CCN2C[C@@H]3c4ccccc4CCc4cccc(c43)[C@H]2C1
1794	dextromoramide(levomoramideandracemoramide)	1	CC(CN1CCOCC1)C(C(=O)N1CCCC1)(c1ccccc1)c1ccccc1
1795	dextrorphan	1	CN1CC[C@@]23CCCC[C@@H]2[C@@H]1Cc1ccc(O)cc13
1796	dezinamide	1	NC(=O)N1CC(Oc2cccc(C(F)(F)F)c2)C1
1797	dezocine	1	CC12CCCCCC(Cc3ccc(O)cc31)C2N
1798	diacetylnalorphine	1	C=CCN1CCC23c4c5ccc(OC(C)=O)c4OC2C(OC(C)=O)C=CC3C1C5
1799	dibenzepin	1	CN(C)CCN1C(=O)c2ccccc2N(C)c2ccccc21
1800	dicarbine	1	Cc1ccc2c(c1)C1CN(C)CCC1N2
1801	dichlormezanone	1	CN1C(=O)CCS(=O)(=O)C1c1ccc(Cl)c(Cl)c1
1802	diclofensine	1	COc1ccc2c(c1)CN(C)CC2c1ccc(Cl)c(Cl)c1
1803	diethazine	1	CCN(CC)CCN1c2ccccc2Sc2ccccc21
1804	difencloxazine	1	Clc1ccc(C(OCCN2CCOCC2)c2ccccc2)cc1
1805	diflorasone-diacetate	1	CC(=O)OCC(=O)[C@@]1(OC(C)=O)[C@@H](C)C[C@H]2[C@@H]3C[C@H](F)C4=CC(=O)C=C[C@]4(C)[C@@]3(F)[C@@H](O)C[C@@]21C
1806	difluprednate	1	CCCC(=O)O[C@]1(C(=O)COC(C)=O)CC[C@H]2[C@@H]3C[C@H](F)C4=CC(=O)C=C[C@]4(C)[C@@]3(F)[C@@H](O)C[C@@]21C
1807	dimemorfan	1	Cc1ccc2c(c1)[C@]13CCCC[C@@H]1[C@H](C2)N(C)CC3
1808	dimeprozan	1	COc1ccc2c(c1)/C(=C/CCN(C)C)c1ccccc1O2
1809	dimesone	1	C[C@@H]1C[C@H]2[C@@H]3CCC4=CC(=O)C=C[C@]4(C)[C@@]3(F)[C@@H](O)C[C@]2(C)[C@@]1(C)C(=O)CO
1810	dimetacrine	1	CN(C)CCCN1c2ccccc2C(C)(C)c2ccccc21
1811	dinazafone	1	C=C(C)CNCC(=O)N(C)c1ccc(Cl)cc1C(=O)c1ccccc1
1812	doliracetam	1	NC(=O)CN1C(=O)C(c2ccccc2)c2ccccc21
1813	dosulepin	1	CN(C)CC/C=C1/c2ccccc2CSc2ccccc21
1814	doxefazepam	1	O=C1C(O)N=C(c2ccccc2F)c2cc(Cl)ccc2N1CCO
1815	doxenitoin	1	O=C1NCNC1(c1ccccc1)c1ccccc1
1816	doxibetasol	1	CC(=O)[C@@]1(O)[C@@H](C)C[C@H]2[C@@H]3CCC4=CC(=O)C=C[C@]4(C)[C@@]3(F)[C@@H](O)C[C@@]21C
1817	drocinonide	1	CC1(C)O[C@@H]2C[C@H]3C4CCC5CC(=O)CCC5(C)[C@@]4(F)[C@@H](O)CC3(C)[C@]2(C(=O)CO)O1
1818	dulozafone	1	CN(C(=O)CN(CCO)CCO)c1ccc(Cl)cc1C(=O)c1ccccc1Cl
1819	enpiprazole	1	Cn1cc(CCN2CCN(c3ccccc3Cl)CC2)cn1
1820	enprazepine	1	C=C1c2ccccc2CN(CCCN(C)C)c2ccccc21
1821	eprobemide	1	O=C(NCCCN1CCOCC1)c1ccc(Cl)cc1
1822	eptazocine	1	CN1CCC2(C)CC(Cc3ccc(O)cc32)C1
1823	eterobarb	1	CCC1(c2ccccc2)C(=O)N(COC)C(=O)N(COC)C1=O
1824	ethotoin	1	CCN1C(=O)NC(c2ccccc2)C1=O
1825	ethyl-chloride	1	CCOC(=O)C1N=C(c2ccccc2F)c2cc(Cl)ccc2NC1=O
1826	etizolam	1	CCc1cc2c(s1)-n1c(C)nnc1CN=C2c1ccccc1Cl
1827	etrabamine	1	CNC1CCc2ncsc2C1
1828	etryptamine	1	CCC(N)Cc1c[nH]c2ccccc12
1829	fenaclon	1	O=C(CCCl)NCCc1ccccc1
1830	fenadiazole	1	O=C1C=CC=C/C1=C1/NN=CO1
1831	fezolamine	1	CN(C)CCCn1cc(-c2ccccc2)c(-c2ccccc2)n1
1832	fletazepam	1	Fc1ccccc1C1=NCCN(CC(F)(F)F)c2ccc(Cl)cc21
1833	fluanisone	1	COc1ccccc1N1CCN(CCCC(=O)c2ccc(F)cc2)CC1
1834	flucindol	1	CN(C)C1CCc2[nH]c3c(F)cc(F)cc3c2C1
1835	fluciprazine	1	C#CC1(OCC(O)CN2CCN(c3ccc(F)cc3)CC2)CCCCC1
1836	fludiazepam	1	CN1C(=O)CN=C(c2ccccc2F)c2cc(Cl)ccc21
1837	flumethasone(flumetasoneanddiflorasone)	1	C[C@@H]1C[C@H]2[C@@H]3C[C@H](F)C4=CC(=O)C=C[C@]4(C)[C@@]3(F)[C@@H](O)C[C@]2(C)[C@@]1(O)C(=O)CO
1838	flumethasone21pivalate(flumetasone-pivalate)	1	C[C@@H]1C[C@H]2C3C[C@H](F)C4=CC(=O)C=CC4(C)[C@@]3(F)[C@@H](O)CC2(C)[C@@]1(O)C(=O)COC(=O)C(C)(C)C
1839	flunisolide	1	CC1(C)O[C@@H]2CC3[C@@H]4C[C@H](F)C5=CC(=O)C=CC5(C)[C@H]4[C@@H](O)C[C@]3(C)[C@]2(C(=O)CO)O1
1840	flunisolide-acetate	1	CC(=O)OCC(=O)[C@@]12OC(C)(C)O[C@@H]1CC1C3C[C@H](F)C4=CC(=O)C=CC4(C)[C@H]3C(O)CC12C
1841	fluocinolone	1	C[C@]12C[C@H](O)[C@@]3(F)[C@@H](C[C@H](F)C4=CC(=O)C=C[C@@]43C)[C@@H]1C[C@@H](O)[C@]2(O)C(=O)CO
1842	fluocinolone-acetonide	1	CC1(C)O[C@@H]2C[C@H]3[C@@H]4C[C@H](F)C5=CC(=O)C=C[C@]5(C)[C@@]4(F)[C@@H](O)C[C@]3(C)[C@]2(C(=O)CO)O1
1843	fluocortin-butyl	1	CCCCOC(=O)C(=O)[C@H]1[C@H](C)C[C@H]2[C@@H]3C[C@H](F)C4=CC(=O)C=C[C@]4(C)[C@H]3[C@@H](O)C[C@@]21C
1844	fluocortolone	1	C[C@@H]1C[C@H]2[C@@H]3C[C@H](F)C4=CC(=O)C=C[C@]4(C)[C@H]3[C@@H](O)C[C@]2(C)[C@H]1C(=O)CO
1845	fluorometholone	1	CC(=O)[C@@]1(O)CC[C@H]2[C@@H]3C[C@H](C)C4=CC(=O)C=C[C@]4(C)[C@@]3(F)[C@@H](O)C[C@@]21C
1846	fluperlapine	1	CN1CCN(C2=Nc3cc(F)ccc3Cc3ccccc32)CC1
1847	fluperolone(fluperolone-acetate)	1	CC(=O)O[C@@H](C)C(=O)[C@@]1(O)CC[C@H]2[C@@H]3CCC4=CC(=O)C=C[C@]4(C)[C@@]3(F)[C@@H](O)C[C@@]21C
1848	fluprednidene	1	C=C1C[C@H]2[C@@H]3CCC4=CC(=O)C=C[C@]4(C)[C@@]3(F)C(O)C[C@]2(C)[C@@]1(O)C(=O)CO
1849	fluprednisolone	1	C[C@]12C[C@H](O)[C@H]3[C@@H](C[C@H](F)C4=CC(=O)C=C[C@@]43C)[C@@H]1CC[C@]2(O)C(=O)CO
1850	fluprednisolone-valerate	1	CCCCC(=O)O[C@]1(C(=O)CO)CCC2C3CC(F)C4=CC(=O)C=CC4(C)C3C(O)CC21C
1851	fluradoline	1	CNCCSC1=Cc2cc(F)ccc2Oc2ccccc21
1852	flurandrenolide(fludroxycortide)	1	CC1(C)O[C@@H]2C[C@H]3[C@@H]4C[C@H](F)C5=CC(=O)CC[C@]5(C)[C@H]4[C@@H](O)C[C@]3(C)[C@]2(C(=O)CO)O1
1853	fluspiperone	1	O=C(CCCN1CCC2(CC1)C(=O)NCN2c1ccc(F)cc1)c1ccc(F)cc1
1854	flutoprazepam	1	O=C1CN=C(c2ccccc2F)c2cc(Cl)ccc2N1CC1CC1
1855	furfenorex	1	CC(Cc1ccccc1)N(C)Cc1ccco1
1856	galantamine	1	COc1ccc2c3c1O[C@H]1C[C@@H](O)C=C[C@@]31CCN(C)C2
1857	gamfexine	1	CN(C)CCC(c1ccccc1)C1CCCCC1
1858	guanoxyfen	1	N=C(N)NCCCOc1ccccc1
1859	halazepam	1	O=C1CN=C(c2ccccc2)c2cc(Cl)ccc2N1CC(F)(F)F
1860	halometasone	1	C[C@@H]1CC2[C@@H]3C[C@H](F)C4=CC(=O)C(Cl)=C[C@]4(C)[C@@]3(F)[C@@H](O)C[C@]2(C)[C@@]1(O)C(=O)CO
1861	heptabarb	1	CCC1(C2=CCCCCC2)C(=O)NC(=O)NC1=O
1862	hepzidine	1	CN1CCC(OC2c3ccccc3CCc3ccccc32)CC1
1863	homochlorcyclizine	1	CN1CCCN(C(c2ccccc2)c2ccc(Cl)cc2)CC1
1864	homofenazine(homophenazine)	1	OCCN1CCCN(CCCN2c3ccccc3Sc3ccc(C(F)(F)F)cc32)CC1
1865	hydrocortisone-acetate	1	CC(=O)OCC(=O)[C@@]1(O)CC[C@H]2[C@@H]3CCC4=CC(=O)CC[C@]4(C)[C@H]3[C@@H](O)C[C@@]21C
1866	hydrocortisone-buteprate	1	CCCC(=O)O[C@]1(C(=O)COC(=O)CC)CC[C@H]2[C@@H]3CCC4=CC(=O)CC[C@]4(C)[C@H]3[C@@H](O)C[C@@]21C
1867	hydrocortisone-butyrate	1	CCCC(=O)O[C@]1(C(=O)CO)CC[C@H]2[C@@H]3CCC4=CC(=O)CC[C@]4(C)[C@H]3[C@@H](O)C[C@@]21C
1868	hydromorphone	1	CN1CC[C@]23c4c5ccc(O)c4O[C@H]2C(=O)CC[C@H]3[C@H]1C5
1869	hydroxypethidine	1	CCOC(=O)C1(c2cccc(O)c2)CCN(C)CC1
1870	icometasone-enbutate	1	CCCC(=O)O[C@]1(C(=O)COC(C)=O)[C@H](C)C[C@H]2[C@@H]3CCC4=CC(=O)C=C[C@]4(C)[C@@]3(Cl)[C@@H](O)C[C@@]21C
1871	iminophenimide	1	CCC1(c2ccccc2)NCC(=O)NC1=O
1872	indalpine	1	c1ccc2c(CCC3CCNCC3)c[nH]c2c1
1873	intriptyline	1	CN(C)CC#CC=C1c2ccccc2C=Cc2ccccc21
1874	iprindole	1	CN(C)CCCn1c2c(c3ccccc31)CCCCCC2
1875	iproniazid	1	CC(C)NNC(=O)c1ccncc1
1876	isomethadone	1	CCC(=O)C(c1ccccc1)(c1ccccc1)C(C)CN(C)C
1877	isoprednidene	1	C=C1CC2C3C=CC4=CC(=O)CCC4(C)C3C(O)CC2(C)[C@@]1(O)C(=O)CO
1878	isothamine(profenamine)	1	CCN(CC)C(C)CN1c2ccccc2Sc2ccccc21
1879	ketipramine(ketimipramine)	1	CN(C)CCCN1c2ccccc2CC(=O)c2ccccc21
1880	ketorfanol	1	O=C1CC[C@H]2[C@H]3Cc4cccc(O)c4[C@@]2(CCN3CC2CC2)C1
1883	levoprotiline(oxaprotiline)	1	CNC[C@H](O)CC12CCC(c3ccccc31)c1ccccc12
1884	lirequinil	1	CCO[C@H]1CCN(C(=O)c2cc(-c3ccccc3)c(=O)n3c2-c2cc(Cl)ccc2CC3)C1
1885	litoxetine	1	c1ccc2cc(COC3CCNCC3)ccc2c1
1886	lobeline	1	CN1C(CC(=O)c2ccccc2)CCCC1CC(O)c1ccccc1
1887	lodaxaprine	1	OC1CCN(c2ccc(-c3ccccc3Cl)nn2)CC1
1888	lorcinadol	1	Clc1ccc(N2CCN(C/C=C/c3ccccc3)CC2)nn1
1889	loreclezole	1	Cl/C(=C\n1cncn1)c1ccc(Cl)cc1Cl
1890	losindole	1	CN1C[C@@H]2[C@@H](Cc3ccc(Cl)cc3[C@H]2c2ccccc2)C1
1891	maroxepin	1	CN1CCC2=C(CC1)c1ccccc1Oc1ccccc12
1892	mazapertine	1	CC(C)Oc1ccccc1N1CCN(Cc2cccc(C(=O)N3CCCCC3)c2)CC1
1893	medifoxamine	1	CN(C)CC(Oc1ccccc1)Oc1ccccc1
1894	mefeclorazine	1	COc1ccc(CCN2CCN(c3cccc(Cl)c3)CC2)cc1OC
1895	menitrazepam	1	CN1C(=O)CN=C(C2=CCCCC2)c2cc([N+](=O)[O-])ccc21
1896	mephenytoin	1	CCC1(c2ccccc2)NC(=O)N(C)C1=O
1897	mephobarbital(methylphenobarbital)	1	CCC1(c2ccccc2)C(=O)NC(=O)N(C)C1=O
1898	mepiprazole	1	Cc1cc(CCN2CCN(c3cccc(Cl)c3)CC2)n[nH]1
1899	meprednisone	1	C[C@H]1C[C@H]2[C@@H]3CCC4=CC(=O)C=C[C@]4(C)[C@H]3C(=O)C[C@]2(C)[C@@]1(O)C(=O)CO
1900	metaclazepam	1	COCC1CN=C(c2ccccc2Cl)c2cc(Br)ccc2N1C
1901	metamfepramone	1	CC(C(=O)c1ccccc1)N(C)C
1902	metapramine	1	CNC1Cc2ccccc2N(C)c2ccccc21
1903	metaxalone	1	Cc1cc(C)cc(OCC2CNC(=O)O2)c1
1904	metazocine	1	CC1C2Cc3ccc(O)cc3C1(C)CCN2C
1905	metetoin	1	CCC1(c2ccccc2)C(=O)NC(=O)N1C
1907	methastyridone	1	CC1(C)NC(=O)C(/C=C/c2ccccc2)O1
1908	methiomeprazine(levometiomeprazine)	1	CSc1ccc2c(c1)N(CC(C)CN(C)C)c1ccccc1S2
1909	methsuximide(mesuximide)	1	CN1C(=O)CC(C)(c2ccccc2)C1=O
1911	methylprednisolone-aceponate	1	CC(=O)OCC(=O)[C@@]1(O)CC[C@H]2[C@@H]3C[C@H](C)C4=CC(=O)C=C[C@]4(C)[C@H]3[C@@H](O)C[C@@]21C
1912	methylprednisolone-acetate	1	C[C@H]1C[C@H]2[C@@H]3CC[C@](O)(C(=O)COC(=O)CCC(=O)O)[C@@]3(C)C[C@H](O)[C@@H]2[C@@]2(C)C=CC(=O)C=C12
1913	metitepine(methiothepin)	1	CSc1ccc2c(c1)C(N1CCN(C)CC1)Cc1ccccc1S2
1914	metomidate	1	COC(=O)c1cncn1C(C)c1ccccc1
1915	mezepine	1	CNCCCN1Cc2ccccc2Cc2ccccc21
1917	milenperone	1	O=C(c1ccc(F)cc1)C1CCN(CCCn2c(=O)[nH]c3cc(Cl)ccc32)CC1
1918	milipertine	1	COc1cc2[nH]c(C)c(CCN3CCN(c4ccccc4OC)CC3)c2cc1OC
1919	milnacipran	1	CCN(CC)C(=O)[C@]1(c2ccccc2)C[C@@H]1CN
1920	mindoperone	1	COc1ccc2c(C3CCN(CCCC(=O)c4ccc(F)cc4)CC3)c(C)[nH]c2c1
1921	mirfentanil	1	O=C(c1ccco1)N(c1cnccn1)C1CCN(CCc2ccccc2)CC1
1922	modaline	1	Cc1nccnc1N1CCCCC1
1923	mofegiline	1	NC/C(=C/F)CCc1ccc(F)cc1
1924	molindone	1	CCc1c(C)[nH]c2c1C(=O)C(CN1CCOCC1)CC2
1925	nafenodone(dexnafenodone)	1	CN(C)CC[C@]1(c2ccccc2)CCc2ccccc2C1=O
1926	napitane	1	c1ccc(C2CCN(CC3CCCc4c3ccc3c4OCO3)C2)cc1
1927	naranol	1	CC1CN(C)CC2Cc3c(ccc4ccccc34)OC12O
1928	nealbarbital	1	C=CCC1(CC(C)(C)C)C(=O)NC(=O)NC1=O
1929	nebracetam	1	NCC1CC(=O)N(Cc2ccccc2)C1
1930	nefopam	1	CN1CCOC(c2ccccc2)c2ccccc2C1
1931	nemonapride	1	CNc1cc(OC)c(C(=O)N[C@@H]2CCN(Cc3ccccc3)[C@@H]2C)cc1Cl
1932	nerisopam	1	COc1cc2c(cc1OC)C(c1ccc(N)cc1)=NN=C(C)C2
1933	nicodicodine	1	COc1ccc2c3c1OC1C(OC(=O)c4cccnc4)CCC4C(C2)N(C)CCC341
1934	nonaperone	1	O=C(CCCN1CC2CCC(CC2)C1)c1ccc(F)cc1
1935	norcodeine	1	COc1ccc2c3c1OC1C(O)C=CC4C(C2)NCCC341
1936	normethadone	1	CCC(=O)C(CCN(C)C)(c1ccccc1)c1ccccc1
1937	ocfentanil	1	COCC(=O)N(c1ccccc1F)C1CCN(CCc2ccccc2)CC1
1938	odapipam	1	CN1CCc2cc(Cl)c(O)cc2[C@@H](c2cccc3c2OCC3)C1
1939	olanzapine	1	Cc1cc2c(s1)=Nc1ccccc1NC=2N1CCN(C)CC1
1940	opipramol	1	OCCN1CCN(CCCN2c3ccccc3C=Cc3ccccc32)CC1
1941	oxanamide	1	NC(=O)C1CCCCO1
1942	oxazolam	1	C[C@@H]1CN2CC(=O)Nc3ccc(Cl)cc3[C@]2(c2ccccc2)O1
1943	oxilorphan	1	Oc1ccc2c(c1)[C@@]13CCCC[C@@]1(O)[C@@H](C2)N(CC1CC1)CC3
1944	oxomemazine	1	CC(CN(C)C)CN1c2ccccc2S(=O)(=O)c2ccccc21
1945	oxypertine	1	COc1cc2[nH]c(C)c(CCN3CCN(c4ccccc4)CC3)c2cc1OC
1946	oxyridazine	1	COc1ccc2c(c1)N(CCC1CCCCN1C)c1ccccc1S2
1948	paramethadione	1	CCC1(C)OC(=O)N(C)C1=O
1949	paramethasone	1	C[C@@H]1C[C@H]2[C@@H]3C[C@H](F)C4=CC(=O)C=C[C@]4(C)[C@H]3[C@@H](O)C[C@]2(C)[C@@]1(O)C(=O)CO
1950	parapropamol	1	CCC(=O)Nc1ccc(O)cc1
1951	paraxazone	1	NC(=O)CN1C(=O)COc2ccccc21
1952	penciclovir	1	Nc1nc(=O)c2ncn(CCC(CO)CO)c2[nH]1
1953	pentamoxane	1	CC(C)CCNCC1COc2ccccc2O1
1954	pentylenetetrazole(pentetrazol)	1	C1CCc2nnnn2CC1
1955	periciazine	1	N#Cc1ccc2c(c1)N(CCCN1CCC(O)CC1)c1ccccc1S2
1956	perimetazine	1	COc1ccc2c(c1)N(CC(C)CN1CCC(O)CC1)c1ccccc1S2
1957	perisoxal	1	OC(CN1CCCCC1)c1cc(-c2ccccc2)on1
1958	phacetoperane	1	CC(=O)OC(c1ccccc1)C1CCCCN1
1959	phenaglycodol	1	CC(C)(O)C(C)(O)c1ccc(Cl)cc1
1960	phendimetrazine	1	C[C@H]1[C@H](c2ccccc2)OCCN1C
1962	pheniprazine	1	CC(Cc1ccccc1)NN
1963	phenomorphan	1	Oc1ccc2c(c1)C13CCCCC1C(C2)N(CCc1ccccc1)CC3
1964	pimethixene	1	CN1CCC(=C2c3ccccc3Sc3ccccc32)CC1
1965	piminodine	1	CCOC(=O)C1(c2ccccc2)CCN(CCCNc2ccccc2)CC1
1966	pinazepam	1	C#CCN1C(=O)CN=C(c2ccccc2)c2cc(Cl)ccc21
1967	pipotiazine	1	CN(C)S(=O)(=O)c1ccc2c(c1)N(CCCN1CCC(CCO)CC1)c1ccccc1S2
1968	pipradrol	1	OC(c1ccccc1)(c1ccccc1)C1CCCCN1
1969	piribedil	1	c1cnc(N2CCN(Cc3ccc4c(c3)OCO4)CC2)nc1
1970	pizotifen	1	CN1CCC(=C2c3ccccc3CCc3sccc32)CC1
1972	prednisolone-acetate	1	CC(=O)OCC(=O)[C@@]1(O)CC[C@H]2[C@@H]3CCC4=CC(=O)C=C[C@]4(C)[C@H]3[C@@H](O)C[C@@]21C
1973	prednisolone-hemisuccinate	1	C[C@]12C[C@H](O)[C@H]3[C@@H](CCC4=CC(=O)C=C[C@@]43C)[C@@H]1CC[C@]2(O)C(=O)COC(=O)CCC(=O)O
1974	prednival	1	CCCCC(=O)OC1(C(=O)CO)CCC2C3CCC4=CC(=O)C=CC4(C)C3C(O)CC21C
1975	premazepam	1	Cc1c2c(cn1C)NC(=O)CN=C2c1ccccc1
1976	prideperone	1	COc1ccc(C#N)cc1C(=O)NCCN1CCC(C(=O)c2ccc(F)cc2)CC1
1977	procinonide	1	CCC(=O)OCC(=O)[C@@]12OC(C)(C)O[C@@H]1CC1C3C[C@H](F)C4=CC(=O)C=CC4(C)[C@@]3(F)C(O)CC12C
1978	profexalone	1	CCCNC(=O)N1CC(c2ccccc2)OC1=O
1980	propoxate	1	CCCOC(=O)c1cncn1C(C)c1ccccc1
1981	prosulpride	1	CCCN1CCCC1CNC(=O)c1cc(S(N)(=O)=O)ccc1OC
1982	prothipendyl	1	CN(C)CCCN1c2ccccc2Sc2cccnc21
1983	pyrithyldione	1	CCC1(CC)C(=O)C=CNC1=O
1984	pyrovalerone	1	CCCC(C(=O)c1ccc(C)cc1)N1CCCC1
1985	quinupramine	1	c1ccc2c(c1)CCc1ccccc1N2C1CN2CCC1CC2
1986	ralitoline	1	Cc1cccc(Cl)c1NC(=O)/C=C1\SCC(=O)N1C
1987	razobazam	1	Cc1[nH]nc2c1N(c1ccccc1)C(=O)CC(=O)N2C
1988	reboxetine	1	CCOc1ccccc1O[C@@H](c1ccccc1)[C@@H]1CNCCO1
1989	remoxipride	1	CCN1CCC[C@H]1CNC(=O)c1c(OC)ccc(Br)c1OC
1990	revospirone	1	O=C1c2ccccc2S(=O)(=O)N1CCCN1CCN(c2ncccn2)CC1
1991	rilapine	1	CN1CCN(C2=Cc3cc(Cl)ccc3/C(=C\C#N)c3ccccc32)CC1
1992	riluzole	1	Nc1nc2ccc(OC(F)(F)F)cc2s1
1993	roflurane	1	COC(F)(F)C(F)Br
1994	roletamide	1	COc1cc(C(=O)/C=C/N2CC=CC2)cc(OC)c1OC
1995	rolziracetam	1	O=C1CCC2CCC(=O)N12
1996	ropizine	1	Cc1cccc(/C=N/N2CCN(C(c3ccccc3)c3ccccc3)CC2)n1
1997	rufinamide	1	NC(=O)c1cn(Cc2c(F)cccc2F)nn1
1998	sabeluzole	1	CN(c1nc2ccccc2s1)C1CCN(CC(O)COc2ccc(F)cc2)CC1
1999	seproxetine	1	NCCC(Oc1ccc(C(F)(F)F)cc1)c1ccccc1
2000	setoperone	1	Cc1nc2n(c(=O)c1CCN1CCC(C(=O)c3ccc(F)cc3)CC1)CCS2
2001	sipatrigine	1	CN1CCN(c2ncc(-c3cc(Cl)cc(Cl)c3Cl)c(N)n2)CC1
2002	spiclamine	1	Clc1ccc([C@@H]2[C@H]3CC[C@@H](C3)C23CCC(N2CCOCC2)=N3)cc1
2003	spiroxatrine	1	O=C1NCN(c2ccccc2)C12CCN(CC1COc3ccccc3O1)CC2
2004	sulazepam	1	CN1C(=S)CN=C(c2ccccc2)c2cc(Cl)ccc21
2005	sulfonethylmethane	1	CCC(C)(S(=O)(=O)CC)S(=O)(=O)CC
2006	sulpiride	1	CCN1CCCC1CNC(=O)c1cc(S(N)(=O)=O)ccc1OC
2007	supidimide	1	O=C1NCCCC1N1C(=O)c2ccccc2S1(=O)=O
2008	taclamine	1	c1ccc2c(c1)CCc1cccc3c1C2CN1CCCCC31
2009	talbutal	1	C=CCC1(C(C)CC)C(=O)NC(=O)NC1=O
2010	tenilapine	1	CN1CCN(C2=Nc3cscc3/C(=C/C#N)c3cscc32)CC1
2011	teniloxazine	1	c1csc(Cc2ccccc2OCC2CNCCO2)c1
2012	tetrazepam	1	CN1C(=O)CN=C(C2=CCCCC2)c2cc(Cl)ccc21
2013	thiotetrabarbital	1	CCCC(CC)C1(CC)C(=O)NC(=S)NC1=O
2014	tiapride	1	CCN(CC)CCNC(=O)c1cc(S(C)(=O)=O)ccc1OC
2015	ticabesone(ticabesone-propionate)	1	CCC(=O)O[C@]1(C(=O)SC)[C@H](C)CC2C3C[C@H](F)C4=CC(=O)C=CC4(C)[C@@]3(F)[C@@H](O)C[C@@]21C
2016	tienopramine	1	CN(C)CCCN1c2ccccc2C=Cc2sccc21
2017	tiflucarbine	1	CCN1CCc2[nH]c3cc(F)c4scc(C)c4c3c2C1
2018	tiletamine	1	CCNC1(c2cccs2)CCCCC1=O
2019	timobesone	1	CSC(=O)C1(O)C(C)CC2C3CCC4=CC(=O)C=CC4(C)C3(F)C(O)CC21C
2020	tolboxane	1	CCCC1(C)COB(c2ccc(C)cc2)OC1
2021	toloxatone	1	Cc1cccc(N2CC(CO)OC2=O)c1
2022	tomoxetine	1	CNCC[C@@H](Oc1ccccc1C)c1ccccc1
2023	toprilidine	1	Cc1ccccc1N1CCN(CCCOc2ccccn2)CC1
2024	trepipam(trimopam)	1	COc1cc2c(cc1OC)[C@@H](c1ccccc1)CN(C)CC2
2025	triamcinolone-acetonide	1	CC1(C)O[C@@H]2C[C@H]3[C@@H]4CCC5=CC(=O)C=C[C@]5(C)[C@@]4(F)[C@@H](O)C[C@]3(C)[C@]2(C(=O)CO)O1
2026	triamcinolone-diacetate	1	CC(=O)OCC(=O)[C@@]1(O)[C@H](OC(C)=O)C[C@H]2[C@@H]3CCC4=CC(=O)C=C[C@]4(C)[C@@]3(F)[C@@H](O)C[C@@]21C
2027	triamcinolone-hexacetonide	1	CC(C)(C)CC(=O)OCC(=O)[C@@]12OC(C)(C)O[C@@H]1C[C@H]1[C@@H]3CCC4=CC(=O)C=C[C@]4(C)[C@@]3(F)[C@@H](O)C[C@@]12C
2028	triclacetamol	1	O=C(Nc1ccc(O)cc1)C(Cl)(Cl)Cl
2029	triflubazam	1	CN1C(=O)CC(=O)N(c2ccccc2)c2cc(C(F)(F)F)ccc21
2030	trifluomeprazine	1	CC(CN(C)C)CN1c2ccccc2Sc2ccc(C(F)(F)F)cc21
2032	trimethadione	1	CN1C(=O)OC(C)(C)C1=O
2033	tropapride	1	COc1cccc(C(=O)NC2C[C@@H]3CC[C@H](C2)N3Cc2ccccc2)c1OC
2034	tuclazepam	1	CN1c2ccccc2C(c2ccccc2Cl)=NCC1(Cl)CO
2035	ulobetasol	1	CC1CC2C3CC(F)C4=CC(=O)C=CC4(C)C3(F)C(O)CC2(C)C1(O)C(=O)CCl
2036	valdetamide	1	C=CCC(CC)(CC)C(N)=O
2037	valnoctamide	1	CCC(C)C(CC)C(N)=O
2038	valperinol	1	CO[C@@H]1O[C@H]2O[C@]3(CN4CCCCC4)[C@@H](O)C[C@@H]([C@H]13)[C@H]2C
2039	valpromide	1	CCCC(CCC)C(N)=O
2040	vinbarbital	1	CC/C=C(\C)C1(CC)C(=O)NC(=O)NC1=O
2041	vinylbital	1	C=CC1(C(C)CCC)C(=O)NC(=O)NC1=O
2042	viqualine	1	C=CC1CNCCC1CCCc1ccnc2ccc(OC)cc12
2043	xanomeline	1	CCCCCCOc1nsnc1C1=CCCN(C)C1
2044	zaleplon	1	CCN(C(C)=O)c1cccc(-c2ccnc3c(C#N)cnn23)c1
2046	zomebazam	1	Cc1nn(C)c2c1N(c1ccccc1)C(=O)CC(=O)N2C
2047	zometapine	1	CC1=C2C(c3cccc(Cl)c3)=NCCN=C2N(C)N1
2048	nitrous-oxide	1	[N-]=[N+]=O
2049	licostinel	1	O=c1[nH]c2cc(Cl)c(Cl)c([N+](=O)[O-])c2[nH]c1=O
2050	ademetionine(adenosyl-methionine)	1	C[S+](CC[C@H](N)C(=O)O)C[C@H]1O[C@@H](n2cnc3c(N)ncnc32)[C@H](O)[C@@H]1O
2051	mesocarb	1	CC(Cc1ccccc1)[n+]1cc(=NC(=O)Nc2ccccc2)o[n-]1
2052	tofisoline	1	CCc1c(C)[n+]([NH-])c(-c2ccc(OC)c(OC)c2)c2cc(OC)c(OC)cc12
2053	azidamfenicol	1	[N-]=[N+]=NCC(=O)N[C@H](CO)[C@H](O)c1ccc([N+](=O)[O-])cc1
