# Supplementary material for: Prediction of Blood-Brain Barrier Penetration (BBBP) Based on Molecular Descriptors of the Free-Form and In-Blood-Form Datasets
Source: Molecules. 2021 Dec 7;26(24):7428. doi: 10.3390/molecules26247428 (PMC8708321; doi:10.3390/molecules26247428)
Supplement: Supplementary file 1 [file molecules-26-07428-s001.zip › SupplementaryData/bbbp_intact.csv]

num	name	p_np	smiles
1	Propanolol	1	[Cl].CC(C)NCC(O)COc1cccc2ccccc12
2	Terbutylchlorambucil	1	C(=O)(OC(C)(C)C)CCCc1ccc(cc1)N(CCCl)CCCl
3	40730	1	c12c3c(N4CCN(C)CC4)c(F)cc1c(c(C(O)=O)cn2C(C)CO3)=O
4	24	1	C1CCN(CC1)Cc1cccc(c1)OCCCNC(=O)C
5	cloxacillin	1	Cc1onc(c2ccccc2Cl)c1C(=O)N[C@H]3[C@H]4SC(C)(C)[C@@H](N4C3=O)C(O)=O
6	cefoperazone	1	CCN1CCN(C(=O)N[C@@H](C(=O)N[C@H]2[C@H]3SCC(=C(N3C2=O)C(O)=O)CSc4nnnn4C)c5ccc(O)cc5)C(=O)C1=O
7	rolitetracycline	1	CN(C)[C@H]1[C@@H]2C[C@H]3C(=C(O)c4c(O)cccc4[C@@]3(C)O)C(=O)[C@]2(O)C(=O)\C(=C(/O)NCN5CCCC5)C1=O
8	ondansetron	1	Cn1c2CCC(Cn3ccnc3C)C(=O)c2c4ccccc14
9	diltiazem	1	COc1ccc(cc1)[C@@H]2Sc3ccccc3N(CCN(C)C)C(=O)[C@@H]2OC(C)=O
10	Amiloride	1	NC(N)=NC(=O)c1nc(Cl)c(N)nc1N
11	M2L-663581	0	OCC(C)(O)c1onc(c2ncn3c2CN(C)C(c4c3cccc4Cl)=O)n1
12	alovudine	1	CC1=CN([C@H]2C[C@H](F)[C@@H](CO)O2)C(=O)NC1=O
13	18	1	C(Cl)Cl
14	24959	1	C1N(C(CC2CCCCC12)C(NC(C)(C)C)=O)CC(C(Cc1ccccc1)NC(C(NC(c1nc2c(cccc2)cc1)=O)CC(N)=O)=O)O
15	methadone	1	CCC(=O)C(CC(C)N(C)C)(c1ccccc1)c2ccccc2
16	alfentanil	1	CCN1N=NN(CCN2CCC(CC2)(COC)N(C(=O)CC)c3ccccc3)C1=O
17	BRL53080	1	CN(C)C(=O)C(CCN1CCC(O)(CC1)c1ccc(Cl)cc1)(c1ccccc1)c1ccccc1
18	hyoscyamine	1	CN1C2CCC1CC(C2)OC(=O)[C@H](CO)c3ccccc3
19	glyburide	1	COc1ccc(Cl)cc1C(=O)NCCc2ccc(cc2)[S](=O)(=O)NC(=O)NC3CCCCC3
20	lamotrigine	1	Nc1nnc(c(N)n1)c2cccc(Cl)c2Cl
21	2-Methylpentane	1	CCCC(C)C
22	Dexamfetamine	1	C[C@H](N)Cc1ccccc1
23	SKF-93619	0	c1cc2c(cc(CC3=CNC(=NC3=O)NCCSCc3oc(cc3)CN(C)C)cc2)cc1
24	nadolol	1	CC(C)(C)NCC(O)COc1cccc2C[C@@H](O)[C@@H](O)Cc12
25	sufentanil	1	CCC(=O)N(c1ccccc1)C2(CCN(CCc3sccc3)CC2)COC
26	12	0	CCNC(=NC#N)NCCSCc1c(cccn1)Br
27	zolpidem	1	CN(C)C(=O)Cc1n2cc(C)ccc2nc1c3ccc(C)cc3
28	clozapine	1	CN1CCN(CC1)C2=C3C=CC=CC3=Nc4ccc(Cl)cc4N2
29	Org12692	1	FC(F)(F)c1c(Cl)nc(N2CCNCC2)cc1
30	piperacillin	1	O.CCN1CCN(C(=O)N[C@@H](C(=O)N[C@H]2[C@H]3SC(C)(C)[C@@H](N3C2=O)C(O)=O)c4ccccc4)C(=O)C1=O
31	Pentobarbital	1	CCCC(C)C1(CC)C(=O)NC(=O)NC1=O
32	Levofloxacin	1	C[C@H]1COc2c(N3CCN(C)CC3)c(F)cc4C(=O)C(=CN1c24)C(O)=O
33	compound 40	1	c1ccc(C(NCCCOc2cc(CN3CCCCC3)ccc2)=O)cc1
34	RO19-4603	1	CC(C)(C)OC(=O)C1=C2CN(C(=O)C3=C(N2C=N1)C=CS3)C
35	fentanyl	1	CCC(=O)N(C1CCN(CC1)CCc2ccccc2)c3ccccc3
36	etomidate	1	CCOC(=O)c1cncn1C(C)c2ccccc2
37	11a	0	CN(C)c1cc(C2=NC(N)=NN2)ccn1
38	prochlorperazine	1	CN1CCN(CCCN2c3ccccc3Sc4ccc(Cl)cc24)CC1
39	2-(3'-Iodo-4'-aminophenyl)-6-hydroxybenzothiazole	1	IC1=C(N([H])[H])C=CC(C2=NC3=CC=C(O[H])C=C3S2)=C1
40	compound 34	0	O=C(C)Nc1cc(c2csc(N=C(N)N)n2)ccc1
41	granisetron	1	CN1[C@H]2CCC[C@@H]1CC(C2)NC(=O)c3nn(C)c4ccccc34
42	thiamphenicol	1	C[S](=O)(=O)c1ccc(cc1)[C@@H](O)[C@@H](CO)NC(=O)C(Cl)Cl
43	16	1	c1ccc(cc1)c1csc(n1)N=C(N)N
44	mexiletine	1	CC(N)COc1c(C)cccc1C
45	dextropropoxyphene	1	CCC(=O)O[C@@](Cc1ccccc1)([C@H](C)CN(C)C)c2ccccc2
46	Nor-1-chlorpromazine	1	ClC1=CC=C(C2=C1)SC3=C(N2CCCNC)C=CC=C3
47	compound 37	1	CN(C)Cc1ccc(c2cccc(NC3C([N+]([O-])=O)=CC=N3)c2)o1
48	cefamandole	1	Cn1nnnc1SCC2=C(N3[C@H](SC2)[C@H](NC(=O)[C@H](O)c4ccccc4)C3=O)C(O)=O
49	Y-G 15	1	n(ccc1)c(c1)CCN(C)C
50	Org13011	1	O=C1N(CCC1)CCCCN2CCN(CC2)c3cc(C(F)(F)F)ccn3
51	Quinidine	1	COc1ccc2nccc([C@H](O)[C@H]3C[C@@H]4CCN3C[C@@H]4C=C)c2c1
52	38480	1	c1(ccccc1)CC
53	17	1	c1ccc(cc1N)c1csc(n1)N=C(N)N
54	vinblastine	1	CC[C@]1(O)C[C@H]2CN(CCc3c([nH]c4ccccc34)[C@@](C2)(C(=O)OC)c5cc6c(cc5OC)N(C)[C@H]7[C@](O)([C@H](OC(C)=O)[C@]8(CC)C=CCN9CC[C@]67[C@H]89)C(=O)OC)C1
55	Bacitracin	1	c1(c(cc(NC(CCC)=O)cc1)C(C)=O)OCC(CNC(C)C)O
56	Nor-2-chlorpromazine	1	ClC1=CC=C(SC(C=CC=C2)=C2N3CCCN)C3=C1
57	compound 36	1	CN(C)Cc1ccc(CSCCNC2=C([N+]([O-])=O)C(Cc3ccccc3)=CN2)o1
58	19	0	CNC(=NC#N)Nc1cccc(c1)c1csc(n1)N=C(N)N
59	Y-G 14	1	n(ccc1)c(c1)CCNC
60	15	1	O=[N+]([O-])C1=C(CN=C1NCCSCc2ncccc2)Cc3ccccc3
61	sertraline	1	[Cl-].CN[C@H]1CC[C@@H](c2ccc(Cl)c(Cl)c2)c3ccccc13.[H+]
62	22767	1	CN=C(NC#N)NCCSCc1csc(N=C(N)N)n1
63	12	1	C1CCCCC1
64	vincristine	1	CC[C@]1(O)C[C@H]2CN(CCc3c([nH]c4ccccc34)[C@@](C2)(C(=O)OC)c5cc6c(cc5OC)N(C=O)[C@H]7[C@](O)([C@H](OC(C)=O)[C@]8(CC)C=CCN9CC[C@]67[C@H]89)C(=O)OC)C1
65	SB-222200	1	CCC(NC(=O)c1c(c(nc2c1cccc2)c1ccccc1)C)c1ccccc1
66	SB-656104-A	1	ClC1=CC=CC(OC2CCN(CCC3CCCN3S(C4=CC(N([H])C=C5)=C5C=C4)(=O)=O)CC2)=C1
67	compound 38	1	CN(C)Cc1ccnc(c2cccc(NC3C([N+]([O-])=O)=CC=N3)c2)c1
68	maprotiline	1	CNCCCC12CCC(c3ccccc13)c4ccccc24
69	compound 43	1	N1(Cc2cc(OCCCNc3nccs3)ccc2)CCCCC1
70	MIL-663581	0	OC(C)(C)c1onc(c2ncn3c2CN(C)C(c4c3cccc4Cl)=O)n1
71	cefotaxime	1	[Na+].CO\N=C(C(=O)N[C@@H]1[C@@H]2SCC(=C(N2C1=O)C([O-])=O)COC(C)=O)\c3csc(N)n3
72	carbamazepine-10	1	C1=CC=C2C(=C1)C3C(O3)C4=CC=CC=C4N2C(=O)N
73	Cyclohexane	1	C1CCCCC1
74	2	1	Cc1csc(n1)N=C(N)N
75	SKF89124	1	CCCN(CCc1c2c(c(cc1)O)NC(=O)C2)CCC
76	Org5222	1	Clc1cc2c(Oc3ccccc3C3CN(CC32)C)cc1
77	compound 35	0	CN(C)Cc1oc(CSCCNC2C([N+]([O-])=O)=CC=N2)cc1
78	cefuroxime	1	CO/N=C(C(=O)N[C@H]1[C@H]2SCC(=C(N2C1=O)C(O)=O)COC(N)=O)/c3occc3
79	compound 45	1	N1(Cc2cc(OCCCNc3oc4ccccc4n3)ccc2)CCCCC1
80	Org4428	1	OC12c3c(Oc4c(C)cccc4C2CN(CC1)C)cccc3
81	compound 32	1	[O-][N+](C1=CC=NC1NCCSCc2ccccn2)=O
82	Bretyliumtosilate	1	c12c(nc([nH]1)NC(OC)=O)cc(SCCC)cc2
83	Y-G 20	0	c1cccn2c1nc(c2)CCN
84	ornidazole	1	Cc1ncc(n1CC(O)CCl)[N+]([O-])=O
85	SKF101468	1	CCCN(CCc1c2c(ccc1)NC(=O)C2)CCC
86	Org30526	1	Clc1cc2c(Oc3ccccc3C3CNCC32)cc1
87	36	1	CN(CCC=C1c2ccccc2CCc2ccccc12)C
88	ceftriaxone	1	CO/N=C(C(=O)N[C@H]1[C@H]2SCC(=C(N2C1=O)C(O)=O)CSC3=NC(=O)C(=O)NN3C)/c4csc(N)n4
89	compound 42	1	N1(Cc2cccc(OCCCNc3ccccn3)c2)CCCCC1
90	Org32104	1	OC12c3c(Oc4c(C)cccc4C2CNCC1)cccc3
91	compound 31	1	[O-][N+](C1=CC=NC1NCCSCc2ncccc2Br)=O
92	SB204457	1	c12c3c(C(NC(C)=O)CCc2cc(c(c1OC)OC)OC)cc(=O)c(cc3)OC
93	compound 41	1	C1CCN(CC1)Cc1cc(OCCCO)ccc1
94	clomethiazole	1	Cc1ncsc1CCCl
95	celiprolol	1	CCN(CC)C(=O)Nc1ccc(OCC(O)CNC(C)(C)C)c(c1)C(C)=O
96	"1,1,1-Trifluro-2-chloroethane"	1	ClCC(F)(F)F
97	33	1	CN1C(=O)c2c(cccc2Cl)n2cnc(c2C1)c1noc(n1)C(C)C
98	cefoxitin	1	CO[C@]1(NC(=O)Cc2sccc2)[C@H]3SCC(=C(N3C1=O)C(O)=O)COC(N)=O
99	Org34167	1	NC(CC=C)c1ccccc1c2noc3c2cccc3
100	9-OH Risperidone	1	OC1C(N2CCC1)=NC(C)=C(CCN3CCC(CC3)c4c5ccc(F)cc5on4)C2=O
101	acetaminophen	1	CC(=O)Nc1ccc(O)cc1
102	acetylsalicylate	0	CC(=O)Oc1ccccc1C(O)=O
103	allopurinol	0	O=C1N=CN=C2NNC=C12
104	Alprostadil	0	CCCCC[C@H](O)/C=C/[C@H]1[C@H](O)CC(=O)[C@@H]1CCCCCCC(O)=O
105	aminophylline	0	CN1C(=O)N(C)c2nc[nH]c2C1=O.CN3C(=O)N(C)c4nc[nH]c4C3=O.NCCN
106	Amiodarone	0	CCCCc1oc2ccccc2c1C(=O)c3cc(I)c(OCCN(CC)CC)c(I)c3
107	amoxicillin	0	O.O.O.CC1(C)S[C@@H]2[C@H](NC(=O)[C@H](N)c3ccc(O)cc3)C(=O)N2[C@H]1C(O)=O
108	ampicillin	0	CC1(C)S[C@@H]2[C@H](NC(=O)[C@H](N)c3ccccc3)C(=O)N2[C@H]1C(O)=O
109	androsan	0	C[C@]1(O)CC[C@H]2[C@@H]3CCC4=CC(=O)CC[C@]4(C)[C@H]3CC[C@]12C
110	oxaflumazine	1	OC(=O)CCC(O)=O.FC(F)(F)c1ccc2Sc3ccccc3N(CCCN4CCN(CCC5OCCCO5)CC4)c2c1
111	oxazepam	1	OC1N=C(c2ccccc2)c3cc(Cl)ccc3NC1=O
112	oxiperomide	1	O=C1Nc2ccccc2N1C3CCN(CCOc4ccccc4)CC3
113	oxycodone	1	COc1ccc2C[C@H]3N(C)CC[C@@]45[C@@H](Oc1c24)C(=O)CC[C@@]35O
114	oxymorphone	1	CN1CC[C@]23[C@H]4Oc5c(O)ccc(C[C@@H]1[C@]2(O)CCC4=O)c35
115	pecazine	1	CN1CCCC(C1)CN2c3ccccc3Sc4ccccc24
116	pemoline	1	NC1=NC(=O)C(O1)c2ccccc2
117	pentazocine	1	C[C@@H]1[C@H]2Cc3ccc(O)cc3[C@]1(C)CCN2CC=C(C)C
118	Ethionamide	1	CCc1cc(ccn1)C(N)=S
119	Etoposide	0	COc1cc(cc(OC)c1O)[C@H]2[C@@H]3C(COC3=O)[C@H](O[C@@H]4O[C@@H]5CO[C@@H](C)O[C@H]5[C@H](O)[C@H]4O)c6cc7OCOc7cc26
120	Famotidine	1	NC(N)=Nc1scc(CSCCC(N)=N[S](N)(=O)=O)n1
121	Fluconazole	1	OC(Cn1cncn1)(Cn2cncn2)c3ccc(F)cc3F
122	Foscarnetsodium	1	[Na+].[Na+].[Na+].[O-]C(=O)[P]([O-])([O-])=O
123	Gabapentin	1	NCC1(CCCCC1)CC(O)=O
124	Nafcillin	0	[Na+].CCOc1ccc2ccccc2c1C(=O)N[C@H]3[C@H]4SC(C)(C)[C@@H](N4C3=O)C([O-])=O
125	Nalidixicacid	0	CCN1C=C(C(O)=O)C(=O)c2ccc(C)nc12
126	Nelfinavir	0	Cc1c(O)cccc1C(=O)N[C@@H](CSc2ccccc2)[C@H](O)CN3C[C@H]4CCCC[C@H]4C[C@H]3C(=O)NC(C)(C)C
127	Astemizole	0	COc1ccc(CCN2CCC(CC2)Nc3nc4ccccc4n3Cc5ccc(F)cc5)cc1
128	atropine	0	CN1C2CCC1CC(C2)OC(=O)C(CO)c3ccccc3
129	Auxeomycin	0	[Cl-].CN(C)[C@H]1[C@@H]2C[C@H]3C(=C(O)c4c(O)ccc(Cl)c4[C@@]3(C)O)C(=O)[C@]2(O)C(=O)\C(=C(N)/O)C1=O.[H+]
130	Betamethasone	0	C[C@H]1C[C@H]2[C@@H]3CCC4=CC(=O)C=C[C@]4(C)[C@@]3(F)[C@@H](O)C[C@]2(C)[C@@]1(O)C(=O)CO
131	carbenicillin	0	CC1(C)S[C@@H]2[C@H](NC(=O)C(C(O)=O)c3ccccc3)C(=O)N2[C@H]1C(O)=O
132	carbidopa	0	C[C@@](Cc1ccc(O)c(O)c1)(NN)C(O)=O
133	carteolol	0	CC(C)(C)NCC(O)COc1cccc2NC(=O)CCc12
134	Cefazolin	0	[Na+].Cc1sc(SCC2=C(N3[C@H](SC2)[C@H](NC(=O)Cn4cnnn4)C3=O)C([O-])=O)nn1
135	cephapirin	0	CC(=O)OCC1=C(N2[C@H](SC1)[C@H](NC(=O)CSc3ccncc3)C2=O)C(O)=O
136	chlorambucil	0	OC(=O)CCCc1ccc(cc1)N(CCCl)CCCl
137	pergolide	1	CCCN1C[C@H](CSC)C[C@H]2[C@H]1Cc3c[nH]c4cccc2c34
138	perlapine	1	CN1CCN(CC1)C2=Nc3ccccc3Cc4ccccc24
139	perphenazine-HCl	1	OCCN1CCN(CCCN2c3ccccc3Sc4ccc(Cl)cc24)CC1
140	pethidine	1	CCOC(=O)C1(CCN(C)CC1)c2ccccc2
141	phencyclidine	1	C1CCN(CC1)C2(CCCCC2)c3ccccc3
142	phenelzine sulfate	1	NNCCc1ccccc1.O[S](O)(=O)=O
143	phenobarbital	1	CCC1(C(=O)NC(=O)NC1=O)c2ccccc2
144	phenprobamate	1	NC(=O)OCCCc1ccccc1
145	physostigmine	1	CNC(=O)Oc1ccc2N(C)[C@H]3N(C)CC[C@@]3(C)c2c1
146	Norepinephrine	0	NCC(O)c1ccc(O)c(O)c1
147	Omeprazole	0	COc1ccc2nc([nH]c2c1)[S](=O)Cc3ncc(C)c(OC)c3C
148	Oxacillin	0	Cc1onc(c2ccccc2)c1C(=O)N[C@H]3[C@H]4SC(C)(C)[C@@H](N4C3=O)C(O)=O
149	Pentostatin	1	OC[C@H]1O[C@H](C[C@@H]1O)n2cnc3[C@H](O)CN=CNc23
150	Phenoxymethylpenicillin	0	CC1(C)S[C@@H]2[C@H](NC(=O)COc3ccccc3)C(=O)N2[C@H]1C([O-])=O
151	chloramphenicol	0	OCC(NC(=O)C(Cl)Cl)C(O)c1ccc(cc1)[N+]([O-])=O
152	chlorothiazide	0	N[S](=O)(=O)c1cc2c(NC=N[S]2(=O)=O)cc1Cl
153	chlorpropamide	0	CCCNC(=O)N[S](=O)(=O)c1ccc(Cl)cc1
154	Chlortetracycline	0	CN(C)[C@H]1[C@@H]2C[C@H]3C(=C(O)c4c(O)ccc(Cl)c4[C@@]3(C)O)C(=O)[C@]2(O)C(=O)\C(=C(N)/O)C1=O
155	chlorthalidone	0	N[S](=O)(=O)c1cc(ccc1Cl)C2(O)NC(=O)c3ccccc23
156	clofibrate	0	CCOC(=O)C(C)(C)Oc1ccc(Cl)cc1
157	clofibric acid	0	CC(C)(Oc1ccc(Cl)cc1)C(O)=O
158	clotrimazole	0	Clc1ccccc1C(n2ccnc2)(c3ccccc3)c4ccccc4
159	corticosterone	0	C[C@]12C[C@H](O)[C@H]3[C@@H](CCC4=CC(=O)CC[C@]34C)[C@@H]1CC[C@@H]2C(=O)CO
160	Cortisone	0	C[C@]12CCC(=O)C=C1CC[C@H]3[C@@H]4CC[C@](O)(C(=O)CO)[C@@]4(C)CC(=O)[C@H]23
161	piflutixol	1	OCC[C@@H]1CCN(CC\C=C2/c3ccc(F)cc3Sc4ccc(cc24)C(F)(F)F)CC1
162	pimozide	1	Fc1ccc(cc1)C(CCCN2CCC(CC2)N3C(=O)Nc4ccccc34)c5ccc(F)cc5
163	pinoxepin	1	OCCN1CCN(CC\C=C/2c3ccccc3COc4ccc(Cl)cc24)CC1
164	pipamperone	1	NC(=O)C1(CCN(CCCC(=O)c2ccc(F)cc2)CC1)N3CCCCC3
165	prazepam	1	Clc1ccc2N(CC3CC3)C(=O)CN=C(c4ccccc4)c2c1
166	pregnanolone	1	CC(=O)[C@H]1CC[C@H]2[C@@H]3CC[C@@H]4C[C@H](O)CC[C@]4(C)[C@H]3CC[C@]12C
167	primidone	1	CCC1(C(=O)NCNC1=O)c2ccccc2
168	procaine	1	CCN(CC)CCOC(=O)c1ccc(N)cc1
169	procyclidine	1	OC(CCN1CCCC1)(C2CCCCC2)c3ccccc3
170	promazine	1	CN(C)CCCN1c2ccccc2Sc3ccccc13
171	Pindolol	1	CC(C)NCC(O)COc1cccc2[nH]ccc12
172	Plicamycin	1	CO[C@@H]([C@@H]1Cc2cc3cc(O[C@H]4C[C@@H](O[C@H]5C[C@@H](O)[C@H](O)[C@@H](C)O5)[C@H](O)[C@@H](C)O4)c(C)c(O)c3c(O)c2C(=O)[C@H]1O[C@H]6C[C@@H](O[C@H]7C[C@@H](O[C@H]8C[C@](C)(O)[C@H](O)[C@@H](C)O8)[C@H](O)[C@@H](C)O7)[C@H](O)[C@@H](C)O6)C(=O)[C@@H](O)[C@@H](C)O
173	Pravastatin	0	CC[C@H](C)C(=O)O[C@H]1C[C@H](O)C=C2C=C[C@H](C)[C@H](CC[C@@H](O)C[C@@H](O)CC(O)=O)[C@@H]12
174	Praziquantel	1	O=C1CN(CC2N1CCc3ccccc23)C(=O)C4CCCCC4
175	Trimethoprim	1	COc1cc(Cc2cnc(N)nc2N)cc(OC)c1OC
176	Trimetrexate	0	COc1cc(NCc2ccc3nc(N)nc(N)c3c2C)cc(OC)c1OC
177	Trometamol	0	NC(CO)(CO)CO
178	Trovafloxacin	1	NC1[C@H]2CN(C[C@@H]12)c3nc4N(C=C(C(O)=O)C(=O)c4cc3F)c5ccc(F)cc5F
179	Urea	1	NC(N)=O
180	coumarin	0	O=C1Oc2ccccc2C=C1
181	dapsone	0	Nc1ccc(cc1)[S](=O)(=O)c2ccc(N)cc2
182	Dehydrocholic acid	0	C[C@H](CCC(O)=O)[C@H]1CC[C@H]2[C@H]3[C@H](CC(=O)[C@]12C)[C@@]4(C)CCC(=O)C[C@H]4CC3=O
183	dicumarol	0	OC1=C(CC2=C(O)Oc3ccccc3C2=O)C(=O)c4ccccc4O1
184	dicyclomine	0	CCN(CC)CCOC(=O)C1(CCCCC1)C2CCCCC2
185	Diethylstilbestrol	0	CC\C(c1ccc(O)cc1)=C(\CC)c2ccc(O)cc2
186	Digitoxin	0	C[C@H]1O[C@H](C[C@H](O)[C@@H]1O)O[C@H]2[C@@H](O)C[C@@H](O[C@@H]2C)O[C@H]3[C@@H](O)C[C@@H](O[C@@H]3C)O[C@H]4CC[C@@]5(C)[C@H](CC[C@@H]6[C@@H]5CC[C@]7(C)[C@@H](CC[C@]67O)C8=CC(=O)OC8)C4
187	Digoxin	0	C[C@H]1O[C@H](C[C@H](O)[C@@H]1O)O[C@H]2[C@@H](O)C[C@@H](O[C@@H]2C)O[C@H]3[C@@H](O)C[C@@H](O[C@@H]3C)O[C@H]4CC[C@@]5(C)[C@H](CC[C@@H]6[C@@H]5C[C@@H](O)[C@]7(C)[C@H](CC[C@]67O)C8=CC(=O)OC8)C4
188	Domperidone	0	Clc1ccc2N(C3CCN(CCCN4C(=O)Nc5ccccc45)CC3)C(=O)Nc2c1
189	promethazine-HCl	1	CC(CN1c2ccccc2Sc3ccccc13)N(C)C
190	propiomazine	1	CCC(=O)c1ccc2Sc3ccccc3N(CC(C)N(C)C)c2c1
191	propofol	1	CC(C)c1cccc(C(C)C)c1O
192	protriptyline	1	CNCCCC1c2ccccc2C=Cc3ccccc13
193	pyridazinone	1	O=C1C=CNN=C1
194	quazepam	1	Fc1ccccc1C2=NCC(=S)N(CC(F)(F)F)c3ccc(Cl)cc23
195	rescinnamine	1	CO[C@H]1[C@@H](C[C@@H]2CN3CCc4c([nH]c5cc(OC)ccc45)[C@H]3C[C@@H]2[C@@H]1C(=O)OC)OC(=O)\C=C\c6cc(OC)c(OC)c(OC)c6
196	reserpine	1	CO[C@H]1[C@@H](C[C@@H]2CN3CCc4c([nH]c5cc(OC)ccc45)[C@H]3C[C@@H]2[C@@H]1C(=O)OC)OC(=O)c6cc(OC)c(OC)c(OC)c6
197	secobarbital	1	CCCC(C)C1(CC=C)C(=O)NC(=O)NC1=O
198	spiclomazine	1	[H+].[Cl-].Clc1ccc2Sc3ccccc3N(CCCN4CCC5(CC4)NC(=O)CS5)c2c1
199	Atovaquone	0	OC1=C(C2CCC(CC2)c3ccc(Cl)cc3)C(=O)C(=O)c4ccccc14
200	Azelaicacid	0	OC(=O)CCCCCCCC(O)=O
201	Azithromycin	0	CC[C@H]1OC(=O)[C@H](C)[C@@H](O[C@H]2C[C@@](C)(OC)[C@@H](O)[C@H](C)O2)C(C)[C@@H](O[C@@H]3O[C@H](C)C[C@@H]([C@H]3O)N(C)C)[C@](C)(O)C[C@@H](C)CN(C)[C@H](C)[C@@H](O)[C@]1(C)O
202	Bacitracin	0	CCC(C)C(N)C1=NC(CS1)C(=O)N[C@@H](CC(C)C)C(=O)N[C@H](CCC(O)=O)C(=O)N[C@@H]([C@@H](C)CC)C(=O)NCCCC[C@@H]2NC(=O)[C@H](CC(N)=O)NC(=O)[C@@H](CC(O)=O)NC(=O)[C@H](Cc3[nH]cnc3)NC(=O)[C@@H](Cc4ccccc4)NC(=O)[C@@H](NC(=O)[C@@H](CCCN)NC2=O)[C@@H](C)CC
203	Bethanechol	0	[Cl-].CC(C[N+](C)(C)C)OC(N)=O
204	Bretyliumtosilate	0	CC[N+](C)(C)Cc1ccccc1Br.Cc2ccc(cc2)[S]([O-])(=O)=O
205	Bromocriptine	0	CC(C)C[C@@H]1N2C(=O)[C@](NC(=O)[C@H]3CN(C)[C@@H]4Cc5c(Br)[nH]c6cccc(C4=C3)c56)(O[C@@]2(O)[C@@H]7CCCN7C1=O)C(C)C
206	Buprenorphine	1	c12[C@]34[C@@]56[C@H]([N@@](CC7CC7)CC4)Cc2ccc(c1O[C@H]3[C@](OC)([C@H](C5)[C@](C(C)(C)C)(C)O)CC6)O
207	dopamine	0	NCCc1ccc(O)c(O)c1
208	doxorubicin	0	COc1cccc2C(=O)c3c(O)c4C[C@](O)(C[C@H](O[C@H]5C[C@H](N)[C@H](O)[C@H](C)O5)c4c(O)c3C(=O)c12)C(=O)CO
209	doxycycline	0	O.C[C@@H]1[C@H]2[C@H](O)[C@H]3[C@H](N(C)C)C(=O)C(=C(N)/O)/C(=O)[C@@]3(O)C(=O)C2=C(O)c4c(O)cccc14
210	Dyclonine	0	[Cl].CCCCOc1ccc(cc1)C(=O)CCN2CCCCC2
211	Econazole	0	Clc1ccc(COC(Cn2ccnc2)c3ccc(Cl)cc3Cl)cc1
212	enkephalin	0	CC(C)[C@H](NC(=O)[C@H](Cc1ccccc1)NC(=O)CNC(=O)[C@@H](C)NC(=O)[C@@H](N)Cc2ccc(O)cc2)C(N)=O
213	Ephedrine	0	CN[C@@H](C)[C@H](O)c1ccccc1
214	epinephrine	0	CNC[C@H](O)c1ccc(O)c(O)c1
215	erythromycin	0	CC[C@H]1OC(=O)[C@H](C)[C@@H](O[C@H]2C[C@@](C)(OC)[C@@H](O)[C@H](C)O2)[C@H](C)[C@@H](O[C@@H]3O[C@H](C)C[C@@H]([C@H]3O)N(C)C)[C@](C)(O)C[C@@H](C)C(=O)[C@H](C)[C@@H](O)[C@]1(C)O
216	estradiol	0	C[C@]12CC[C@H]3[C@@H](CCc4cc(O)ccc34)[C@@H]1CC[C@@H]2O
217	tacrine	1	Nc1c2CCCCc2nc3ccccc13
218	temazepam	1	CN1C(=O)C(O)N=C(c2ccccc2)c3cc(Cl)ccc13
219	tetrabenzine	1	COc1cc2CCN3CC(CC(C)C)C(=O)CC3c2cc1OC
220	thc	1	CCCCCc1cc(O)c2[C@@H]3C=C(C)CC[C@H]3C(C)(C)Oc2c1
221	thebaine	1	COC1=CC=C2[C@H]3Cc4ccc(OC)c5O[C@@H]1[C@]2(CCN3C)c45
222	thiethylperazine	1	CCSc1ccc2Sc3ccccc3N(CCCN4CCN(C)CC4)c2c1
223	thioridazine	1	CSc1ccc2Sc3ccccc3N(CCC4CCCCN4C)c2c1
224	thiothixene	1	CN1CCN(CC/C=C/2c3ccccc3Sc4ccc(cc24)[S](=O)(=O)N(C)C)CC1
225	tranylcypromine	1	[Cl-].N[C@@H]1C[C@H]1c2ccccc2.[H+]
226	trazodone	1	Clc1cccc(c1)N2CCN(CCCN3N=C4C=CC=CN4C3=O)CC2
227	Busulfan	1	C[S](=O)(=O)OCCCCO[S](C)(=O)=O
228	Cefradine	0	CC1=C(N2[C@H](SC1)[C@H](NC(=O)[C@H](N)C3=CCC=CC3)C2=O)C(O)=O
229	Chloroquine	1	CCN(CC)CCCC(C)Nc1ccnc2cc(Cl)ccc12
230	Cisapride	1	O.COC1CN(CCCOc2ccc(F)cc2)CCC1NC(=O)c3cc(Cl)c(N)cc3OC
231	Cladribine	1	Nc1nc(Cl)nc2n(cnc12)[C@H]3C[C@H](O)[C@@H](CO)O3
232	Clidiniumbromide	0	[Br-].C[N+]12CCC(CC1)C(C2)OC(=O)C(O)(c3ccccc3)c4ccccc4
233	estrone	0	C[C@]12CC[C@H]3[C@@H](CCc4cc(O)ccc34)[C@@H]1CCC2=O
234	Ethacrynic acid	0	CCC(=C)C(=O)c1ccc(OCC(O)=O)c(Cl)c1Cl
235	ethinylestradiol	0	C[C@]12CC[C@H]3[C@@H](CCc4cc(O)ccc34)[C@@H]1CC[C@@]2(O)C#C
236	fenoterol	0	CC(Cc1ccc(O)cc1)NCC(O)c2cc(O)cc(O)c2
237	floxuridine	0	OC[C@H]1O[C@H](C[C@@H]1O)N2C=C(F)C(=O)NC2=O
238	Flucloxacillin	0	Cc1onc(c1C(=O)N[C@H]2[C@H]3SC(C)(C)[C@@H](N3C2=O)C(O)=O)c4c(F)cccc4Cl
239	fluorouracil	0	FC1=CNC(=O)NC1=O
240	furosemide	0	N[S](=O)(=O)c1cc(C(O)=O)c(NCc2occc2)cc1Cl
241	ganciclovir	0	NC1=NC(=O)c2ncn(COC(CO)CO)c2N1
242	glycopyrrolate	0	[Br-].C[N+]1(C)CCC(C1)OC(=O)C(O)(C2CCCC2)c3ccccc3
243	trifluperidol	1	OC1(CCN(CCCC(=O)c2ccc(F)cc2)CC1)c3cccc(c3)C(F)(F)F
244	triflupromazine	1	CN(C)CCCN1c2ccccc2Sc3ccc(cc13)C(F)(F)F
245	trifluroperazine	1	CN1CCN(CCCN2c3ccccc3Sc4ccc(cc24)C(F)(F)F)CC1
246	trihexyphenidyl	1	OC(CCN1CCCCC1)(C2CCCCC2)c3ccccc3
247	trimetozine	1	COc1cc(cc(OC)c1OC)C(=O)N2CCOCC2
248	trimipramine	1	CC(CN(C)C)CN1c2ccccc2CCc3ccccc13
249	tybamate	1	CCCCNC(=O)OCC(C)(CCC)COC(N)=O
250	uridine	1	OCC1OC(C(O)C1O)N2C=CC(=O)NC2=O
251	valproicacid	1	CCCC(CCC)C(O)=O
252	zimelidine	1	CN(C)C/C=C(/c1ccc(Br)cc1)c2cccnc2
253	Clofazimine	0	CC(C)N=C1C=C2N(c3ccc(Cl)cc3)c4ccccc4N=C2C=C1Nc5ccc(Cl)cc5
254	Colchicine	0	COC1=CC=C2C(=CC1=O)[C@H](CCc3cc(OC)c(OC)c(OC)c23)NC(C)=O
255	Cromoglicicacid	0	OC(COc1ccc2OC(=CC(=O)c2c1)C(O)=O)COc3cccc4OC(=CC(=O)c34)C(O)=O
256	Cycloserine	1	NC1CONC1=O
257	Hydroxycarbamide	1	NC(=O)NO
258	Ipratropiumbromide	0	[Br-].CC(C)[N+]1(C)C2CCC1CC(C2)OC(=O)C(CO)c3ccccc3
259	guanabenz	0	NC(N)=N\N=C\c1c(Cl)cccc1Cl
260	guanethidinesulfate	0	NC(N)=NCCN1CCCCCCC1
261	homatropine	0	CN1C2CCC1CC(C2)OC(=O)C(O)c3ccccc3
262	hydralazine	0	NNc1nncc2ccccc12
263	Hydrochlorothiazide	0	N[S](=O)(=O)c1cc2c(NCN[S]2(=O)=O)cc1Cl
264	Hydrocortisone	0	C[C@]12CCC(=O)C=C1CC[C@H]3[C@@H]4CC[C@](O)(C(=O)CO)[C@@]4(C)C[C@H](O)[C@H]23
265	hydroflumethiazide	0	N[S](=O)(=O)c1cc2c(NCN[S]2(=O)=O)cc1C(F)(F)F
266	ibuprofen	0	CC(C)Cc1ccc(cc1)C(C)C(O)=O
267	indomethacin	0	COc1ccc2n(c(C)c(CC(O)=O)c2c1)C(=O)c3ccc(Cl)cc3
268	35	0	c12c(c(ccc1)Cl)C(N(Cc1n2cnc1c1nc(on1)[C@](CO)(C)O)C)=O
269	1-47	0	NCCc1cn2c(n1)cccc2
270	1-48	1	CCCN(CCC)CCc1ccc(c2c1CC(N2)=C)O
271	9-OH-risperidone	1	c1(c2c(cc(F)cc2)on1)C1CCN(CCc2c(n3c([C@@H](CCC3)O)nc2C)=O)CC1
272	Alprazolam	1	Cc1nnc2CN=C(c3ccccc3)c4cc(Cl)ccc4n12
273	BCNU	1	ClCCNC(=O)N(CCCl)N=O
274	Itraconazole	0	CCC(C)N1N=CN(C1=O)c2ccc(cc2)N3CCN(CC3)c4ccc(OC[C@H]5CO[C@@](Cn6cncn6)(O5)c7ccc(Cl)cc7Cl)cc4
275	Kanamycin	0	NCC1OC(OC2C(N)CC(N)C(OC3OC(CO)C(O)C(N)C3O)C2O)C(O)C(O)C1O
276	Ketoprofen	1	CC(C(O)=O)c1cccc(c1)C(=O)c2ccccc2
277	Ketorolac	0	OC(=O)C1CCn2c1ccc2C(=O)c3ccccc3
278	Metaraminol	0	C[C@H](N)[C@H](O)c1cccc(O)c1
279	isoniazid	0	NNC(=O)c1ccncc1
280	Isoproterenol	0	CC(C)NCC(O)c1ccc(O)c(O)c1
281	Isoquercitrin	0	OC[C@H]1O[C@@H](OC2=C(Oc3cc(O)cc(O)c3C2=O)c4ccc(O)c(O)c4)[C@H](O)[C@@H](O)[C@@H]1O
282	Ketoconazole	0	CC(=O)N1CCN(CC1)c2ccc(OC[C@H]3CO[C@@](Cn4ccnc4)(O3)c5ccc(Cl)cc5Cl)cc2
283	labetalol	0	CC(CCc1ccccc1)NCC(O)c2ccc(O)c(c2)C(N)=O
284	levodopa	0	N[C@@H](Cc1ccc(O)c(O)c1)C(O)=O
285	mannitol	0	OCC(O)C(O)C(O)C(O)CO
286	Meclocycline	0	CN(C)C1C2C(O)C3C(=C)c4c(Cl)ccc(O)c4C(=C3C(=O)C2(O)C(=O)\C(=C(N)/O)C1=O)O
287	Meclofenamate	0	Cc1ccc(Cl)c(Nc2ccccc2C(O)=O)c1Cl
288	Mefenamic_acid	0	Cc1cccc(Nc2ccccc2C(O)=O)c1C
289	Cimetidine	0	CN=C(NCCSCc1nc[nH]c1C)NC#N
290	Clonidine	1	Clc1cccc(Cl)c1NC2=NCCN2
291	Didanosine	0	OC[C@@H]1CC[C@@H](O1)n2cnc3C(=O)N=CNc23
292	Metoprolol	1	COCCc1ccc(OCC(O)CNC(C)C)cc1
293	Metronidazole	1	Cc1ncc(n1CCO)[N+]([O-])=O
294	Mifepristone	0	CC#C[C@]1(O)CC[C@H]2[C@@H]3CCC4=CC(=O)CCC4=C3[C@H](C[C@]12C)c5ccc(cc5)N(C)C
295	Minocycline	1	C1[C@@H]2[C@](C(=C3C(c4c(ccc(c4C[C@@H]13)N(C)C)O)=O)O)(C(C(C(N)=O)=C([C@H]2N(C)C)O)=O)O
296	Moclobemide	1	Clc1ccc(cc1)C(=O)NCCN2CCOCC2
297	Propanthelinebromide	0	[Br-].CC(C)[N+](C)(CCOC(=O)C1c2ccccc2Oc3ccccc13)C(C)C
298	Pyrazinamide	1	NC(=O)c1cnccn1
299	Pyridostigminebromide	1	[Br-].CN(C)C(=O)Oc1ccc[n+](C)c1
300	Pyrimethamine	1	CCc1nc(N)nc(N)c1c2ccc(Cl)cc2
301	Quinine	0	COc1ccc2nccc([C@@H](O)[C@@H]3C[C@H]4CCN3C[C@@H]4C=C)c2c1
302	melphalan	0	NC(Cc1ccc(cc1)N(CCCl)CCCl)C(O)=O
303	mepenzolatebromide	0	[Br-].C[N+]1(C)CCCC(C1)OC(=O)C(O)(c2ccccc2)c3ccccc3
304	mepiramine	0	COc1ccc(CN(CCN(C)C)c2ccccn2)cc1
305	mequitazine	0	C1CN2CCC1C(C2)CN3c4ccccc4Sc5ccccc35
306	mestranol	0	COc1ccc2[C@H]3CC[C@@]4(C)[C@@H](CC[C@@]4(O)C#C)[C@@H]3CCc2c1
307	methantheline	0	CC[N+](C)(CC)CCOC(=O)C1c2ccccc2Oc3ccccc13
308	methotrexate	0	CN(Cc1cnc2nc(N)nc(N)c2n1)c3ccc(cc3)C(=O)N[C@@H](CCC(O)=O)C(O)=O
309	Methyclothiazide	0	CN1C(CCl)Nc2cc(Cl)c(cc2[S]1(=O)=O)[S](N)(=O)=O
310	methyldopa	0	C[C@](N)(Cc1ccc(O)c(O)c1)C(O)=O
311	Icotidine	0	[Cl-].[Cl-].[Cl-].COc1cccnc1CCCCNC2=NC=C(Cc3ccc(C)nc3)C(=O)N2.[H+].[H+].[H+]
312	L-663581	1	CC(C)c1onc(n1)c2ncn3c2CN(C)C(=O)c4c(Cl)cccc34
313	Lupitidine	0	Cc1ccc(CC2=CN=C(NCCSCc3oc(cc3)C(C)(C)N)NC2=O)cn1
314	Mianserin	1	CN1CCN2C(C1)c3ccccc3Cc4ccccc24
315	Midazolam	1	Cc1ncc2CN=C(c3ccccc3F)c4cc(Cl)ccc4n12
316	Ritonavir	0	CC(C)[C@H](NC(=O)N(C)Cc1csc(n1)C(C)C)C(=O)N[C@H](C[C@H](O)[C@H](Cc2ccccc2)NC(=O)OCc3scnc3)Cc4ccccc4
317	Saquinavir	0	CC(C)(C)NC(=O)[C@@H]1C[C@@H]2CCCC[C@@H]2CN1C[C@@H](O)[C@H](Cc3ccccc3)NC(=O)[C@H](CC(N)=O)NC(=O)c4ccc5ccccc5n4
318	Sevoflurane	1	FCOC(C(F)(F)F)C(F)(F)F
319	Sodiumamidotrizoate	0	[Na+].CC(=O)Nc1c(I)c(NC(C)=O)c(I)c(C([O-])=O)c1I
320	Sotalol	1	CC(C)NCC(O)c1ccc(N[S](C)(=O)=O)cc1
321	Stavudine	1	CC1=CN([C@@H]2O[C@H](CO)C=C2)C(=O)NC1=O
322	Streptomycin	0	CN[C@H]1[C@H](O)[C@@H](O)[C@H](CO)O[C@H]1O[C@H]2[C@@H](O[C@@H](C)[C@]2(O)C=O)O[C@H]3[C@H](O)[C@@H](O)[C@H](N=C(N)N)[C@@H](O)[C@@H]3N=C(N)N
323	Sulfadiazine	1	Nc1ccc(cc1)[S](=O)(=O)Nc2ncccn2
324	Sulfafurazole	1	Cc1noc(N[S](=O)(=O)c2ccc(N)cc2)c1C
325	Methylprednisolone	0	C[C@H]1C[C@H]2[C@@H]3CC[C@](O)(C(=O)CO)[C@@]3(C)C[C@H](O)[C@@H]2[C@@]4(C)C=CC(=O)C=C14
326	Miconazole	0	Clc1ccc(COC(Cn2ccnc2)c3ccc(Cl)cc3Cl)c(Cl)c1
327	nandrolone	0	C[C@]12CC[C@H]3[C@@H](CCC4=CC(=O)CC[C@H]34)[C@@H]1CC[C@@H]2O
328	neodicoumarol	0	CCOC(=O)C(C1=C(O)Oc2ccccc2C1=O)C3=C(O)Oc4ccccc4C3=O
329	Nicotinyl alcohol	0	OCc1cccnc1
330	norethindrone	0	C[C@]12CC[C@H]3[C@@H](CCC4=CC(=O)CC[C@H]34)[C@@H]1CC[C@@]2(O)C#C
331	norfenefrine	0	NCC(O)c1cccc(O)c1
332	nylidrin	0	CC(CCc1ccccc1)NC(C)C(O)c2ccc(O)cc2
333	Oxandrolone	0	C[C@]1(O)CC[C@H]2[C@@H]3CC[C@H]4CC(=O)OC[C@]4(C)[C@H]3CC[C@]12C
334	Oxaprozin	0	OC(=O)CCc1oc(c2ccccc2)c(n1)c3ccccc3
335	Mirtazapine	1	CN1CCN2C(C1)c3ccccc3Cc4cccnc24
336	Nevirapine	1	Cc1ccnc2N(C3CC3)c4ncccc4C(=O)Nc12
337	Org12962	1	C1NCCN(C1)c1ccc(c(n1)Cl)C(F)(F)F
338	Org30526	1	c1c2c(cc(c1)Cl)[C@@H]1[C@H](c3ccccc3O2)CNC1
339	Org32104	1	c1c2c(ccc1)[C@@]1([C@@H](c3cccc(c3O2)C)CNCC1)O
340	Org34167	1	c1ccc(c(c1)[C@H](CC=C)N)c1c2c(on1)cccc2
341	Org4428	1	c1c2c(ccc1)[C@@]1([C@@H](c3cccc(c3O2)C)C[N@](CC1)C)O
342	Org5222	1	c1c2c(cc(c1)Cl)[C@@H]1[C@H](c3ccccc3O2)CN(C1)C
343	Ranitidine	0	CNC(/NCCSCc1oc(CN(C)C)cc1)=C\[N+]([O-])=O
344	Sulfamethoxazole	1	Cc1onc(N[S](=O)(=O)c2ccc(N)cc2)c1
345	Tamoxifen	1	CC/C(c1ccccc1)=C(c2ccccc2)/c3ccc(OCCN(C)C)cc3
346	Ticarcillin	1	[Na+].[Na+].CC1(C)S[C@@H]2[C@H](NC(=O)[C@H](C([O-])=O)c3cscc3)C(=O)N2[C@H]1C([O-])=O
347	Topotecan	1	CC[C@@]1(O)C(=O)OCC2=C1C=C3N(Cc4cc5c(CN(C)C)c(O)ccc5nc34)C2=O
348	Zalcitabine	1	NC1=NC(=O)N(C=C1)[C@H]2CC[C@@H](CO)O2
349	Zonisamide	1	N[S](=O)(=O)Cc1noc2ccccc12
350	AmphotericinB	0	C[C@H]1O[C@@H](O[C@@H]\2C[C@@H]3O[C@](O)(C[C@@H](O)C[C@@H](O)[C@H](O)CC[C@@H](O)C[C@@H](O)CC(=O)O[C@@H](C)[C@H](C)[C@H](O)[C@@H](C)\C=C/C=C\C=C/C=C\C=C/C=C\C=C2)C[C@H](O)[C@H]3C(O)=O)[C@@H](O)[C@@H](N)[C@@H]1O
351	Calcium-folinate	1	[Ca++].NC1=NC(=O)C2=C(NCC(CNc3ccc(cc3)C(=O)N[C@@H](CCC([O-])=O)C([O-])=O)N2C=O)N1
352	oxytetracycline	0	O.O.CN(C)[C@H]1[C@@H]2[C@@H](O)[C@H]3C(=C(O)c4c(O)cccc4[C@@]3(C)O)C(=O)[C@]2(O)C(=O)\C(=C(N)/O)C1=O
353	papaverine	0	COc1ccc(Cc2nccc3cc(OC)c(OC)cc23)cc1OC
354	penicillin G	0	CC1(C)S[C@@H]2[C@H](NC(=O)Cc3ccccc3)C(=O)N2[C@H]1C(O)=O
355	phenacetin	0	CCOc1ccc(NC(C)=O)cc1
356	phenazopyridine	0	Nc1ccc(N=Nc2ccccc2)c(N)n1
357	pheniramine	0	CN(C)CCC(c1ccccc1)c2ccccn2
358	Phenolphthalein	0	Oc1ccc(cc1)C2(OC(=O)c3ccccc23)c4ccc(O)cc4
359	phenoxybenzamine	0	CC(COc1ccccc1)N(CCCl)Cc2ccccc2
360	Phenylbutazone	0	CCCCC1C(=O)N(N(C1=O)c2ccccc2)c3ccccc3
361	pirbuterol	0	CC(C)(C)NCC(O)c1ccc(O)c(CO)n1
362	Risperidone	1	CC1=C(CCN2CCC(CC2)c3noc4cc(F)ccc34)C(=O)N5CCCCC5=N1
363	Phenserine	1	CN1CC[C@]2(C)[C@H]1N(C)c3ccc(OC(=O)Nc4ccccc4)cc23
364	Temelastine	0	Cc1ccc(CC2=CN=C(NCCCCc3ncc(Br)cc3C)NC2=O)cn1
365	Tibolone	1	C[C@@H]1CC2=C(CCC(=O)C2)[C@H]3CC[C@@]4(C)[C@@H](CC[C@@]4(O)C#C)[C@H]13
366	Ceftazidime	1	CC(C)(O/N=C(C(=O)N[C@H]1[C@H]2SCC(=C(N2C1=O)C([O-])=O)C[n+]3ccccc3)/c4csc(N)n4)C(O)=O
367	Flucytosine	1	NC1=C(F)C=NC(=O)N1
368	Guanadrel	0	NC(N)=NCC1COC2(CCCCC2)O1
369	Lomustine	1	ClCCN(N=O)C(=O)NC1CCCCC1
370	Mesna	0	[Na+].[O-][S](=O)(=O)CCS
371	Streptozotocin	0	CN(N=O)C(=O)N[C@H]1[C@@H](O)O[C@H](CO)[C@@H](O)[C@@H]1O
372	Teniposide	1	COc1cc(cc(OC)c1O)[C@H]2[C@@H]3[C@H](COC3=O)[C@H](OC4OC5COC(OC5C(O)C4O)c6sccc6)c7cc8OCOc8cc27
373	Thiotepa	1	S=[P](N1CC1)(N2CC2)N3CC3
374	Vancomycin	0	CN[C@H](CC(C)C)C(=O)NC1[C@H](O)c2ccc(Oc3cc4cc(Oc5ccc(cc5Cl)[C@@H](O)[C@@H]6NC(=O)[C@H](NC(=O)[C@@H]4NC(=O)[C@H](CC(N)=O)NC1=O)c7ccc(O)c(c7)c8c(O)cc(O)cc8[C@@H](NC6=O)C(O)=O)c3O[C@@H]9O[C@H](CO)[C@@H](O)[C@H](O)[C@H]9O[C@H]%10C[C@](C)(N)[C@H](O)[C@H](C)O%10)c(Cl)c2
375	Polythiazide	0	CN1C(CSCC(F)(F)F)Nc2cc(Cl)c(cc2[S]1(=O)=O)[S](N)(=O)=O
376	prednisolone	0	C[C@]12C[C@H](O)[C@H]3[C@@H](CCC4=CC(=O)C=C[C@]34C)[C@@H]1CC[C@]2(O)C(=O)CO
377	prednisone	0	C[C@]12CC(=O)[C@H]3[C@@H](CCC4=CC(=O)C=C[C@]34C)[C@@H]1CC[C@]2(O)C(=O)CO
378	probenecid	0	CCCN(CCC)[S](=O)(=O)c1ccc(cc1)C(O)=O
379	progesterone	0	CC(=O)[C@H]1CC[C@H]2[C@@H]3CCC4=CC(=O)CC[C@]4(C)[C@H]3CC[C@]12C
380	propranolol	0	CC(C)NCC(O)COc1cccc2ccccc12
381	proscillaridin	0	CC1OC(O[C@H]2CC[C@]3(C)[C@H]4CC[C@]5(C)[C@H](CC[C@]5(O)[C@@H]4CCC3=C2)C6=COC(=O)C=C6)C(O)C(O)C1O
382	puromycin	0	COc1ccc(C[C@H](N)C(=O)NC2[C@@H](O)[C@@H](O[C@@H]2CO)n3cnc4c(ncnc34)N(C)C)cc1
383	ribavirin	0	NC(=O)c1ncn(n1)[C@@H]2O[C@H](CO)[C@@H](O)[C@H]2O
384	Tiotidine	1	CN=C(NCCSCc1csc(N=C(N)N)n1)NC#N
385	Zolantidine	1	OC(=O)\C=C/C(O)=O.OC(=O)\C=C/C(O)=O.C1CCN(CC1)Cc2cccc(OCCCNc3sc4ccccc4n3)c2
386	1-hydroxymidazolam	1	OCc1ncc2CN=C(c3ccccc3F)c4cc(Cl)ccc4n12
387	111-trichloroethane	1	CC(Cl)(Cl)Cl
388	111-trifluoro-2-chloroethane	1	C(CCl)(F)(F)F
389	2-methylpropanol	1	CC(C)CO
390	"2,2-dimethylbutane"	1	CCC(C)(C)C
391	Vidarabine	1	Nc1ncnc2n(cnc12)C3OC(CO)C(O)C3O
392	Bis-hydroxylated-L-663581	0	c12c(C(N(Cc3n1cnc3c1noc(n1)C(CO)(CO)C)C)=O)c(ccc2)Cl
393	ICI17148	1	Cc1csc(NC(=N)N)n1
394	Mono-hydroxylated-L-663581	0	c12c(C(N(Cc3n1cnc3c1noc(n1)C(O)(C)C)C)=O)c(ccc2)Cl
395	Thioperamide	1	S=C(NC1CCCCC1)N2CCC(CC2)c3[nH]cnc3
396	rifampin	0	CC1C=CC=C(C(=O)NC2=C(C3=C(C(=C4C(=C3C(=O)C2=CNN5CCN(CC5)C)C(=O)C(O4)(OC=CC(C(C(C(C(C(C1O)C)O)C)OC(=O)C)C)OC)C)C)O)O)C
397	salicylic acid	0	OC(=O)c1ccccc1O
398	scopolamine	0	CN1[C@@H]2CC(C[C@H]1[C@@H]3O[C@H]23)OC(=O)[C@H](CO)c4ccccc4
399	Spironolactone	0	CC(=O)S[C@@H]1CC2=CC(=O)CC[C@]2(C)[C@H]3CC[C@@]4(C)[C@@H](CC[C@@]45CCC(=O)O5)[C@H]13
400	Stanozolol	0	C[C@]1(O)CC[C@H]2[C@@H]3CC[C@H]4Cc5[nH]ncc5C[C@]4(C)[C@H]3CC[C@]12C
401	sulfasalazine	0	OC(=O)C1=C\C(C=CC1=O)=N/Nc2ccc(cc2)[S](=O)(=O)Nc3ccccn3
402	Terconazole	0	CC(C)N1CCN(CC1)c2ccc(OC[C@H]3CO[C@@](Cn4cncn4)(O3)c5ccc(Cl)cc5Cl)cc2
403	testolactone	0	C[C@]12CC[C@H]3[C@@H](CCC4=CC(=O)C=C[C@]34C)[C@@H]1CCC(=O)O2
404	testosterone	0	C[C@]12CC[C@H]3[C@@H](CCC4=CC(=O)CC[C@]34C)[C@@H]1CC[C@@H]2O
405	TetraCycline	0	CN(C)[C@H]1[C@@H]2C[C@H]3C(=C(O)c4c(O)cccc4[C@@]3(C)O)C(=O)[C@]2(O)C(=O)\C(=C(N)/O)C1=O
406	3-methylhexane	1	CCCC(C)CC
407	3-methylpentane	1	CCC(C)CC
408	4-hydroxymidazolam	1	Cc1ncc2C(O)N=C(c3ccccc3F)c4cc(Cl)ccc4n12
409	Aminopyrine	1	CN(C)C1=C(C)N(C)N(c2ccccc2)C1=O
410	Atenolol	0	CC(C)NCC(O)COc1ccc(CC(N)=O)cc1
411	Benzene	1	c1ccccc1
412	Bretazenil	1	CC(C)(C)OC(=O)c1ncn2c3cccc(Br)c3C(=O)N4CCC[C@H]4c12
413	Bromperidol	1	OC1(CCN(CCCC(=O)c2ccc(F)cc2)CC1)c3ccc(Br)cc3
414	Mefloquine	1	OC(C1CCCCN1)c2cc(nc3c2cccc3C(F)(F)F)C(F)(F)F
415	Ofloxacin	1	CC1COc2c(N3CCN(C)CC3)c(F)cc4C(=O)C(=CN1c24)C(O)=O
416	Tifluadom	1	CN1C(CNC(=O)c2cscc2)CN=C(c3ccccc3F)c4ccccc14
417	aldosterone	0	C[C@]12CCC(=O)C=C1CC[C@H]3[C@@H]4CC[C@H](C(=O)CO)[C@]4(C[C@H](O)[C@H]23)C=O
418	BRL52537	1	c1(cc(c(cc1)Cl)Cl)CC(N1CCCC[C@H]1CN1CCCC1)=O
419	BRL52580	1	c1(cc(c(cc1)Cl)Cl)CC(N1[C@@H](c2c(CC1)cccc2)CN1CCCC1)=O
420	BRL52656	1	c1(ccc(cc1)C(F)(F)F)CC(N1[C@@H](CCCC1)CN1CCCC1)=O
421	BRL52871	1	c1(ccc(c(c1)Cl)Cl)CC(N1[C@@H](c2c(CC1)scc2)CN1CCCC1)=O
422	theophylline	0	CN1C(=O)N(C)c2nc[nH]c2C1=O
423	thioguanine	0	NC1=NC(=S)c2[nH]cnc2N1
424	tolazamide	0	Cc1ccc(cc1)[S](=O)(=O)NC(=O)NN2CCCCCC2
425	tolbutamide	0	CCCCNC(=O)N[S](=O)(=O)c1ccc(C)cc1
426	Triamcinolone	0	C[C@]12C[C@H](O)[C@@]3(F)[C@@H](CCC4=CC(=O)C=C[C@]34C)[C@@H]1C[C@@H](O)[C@]2(O)C(=O)CO
427	Triamterene	0	Nc1nc(N)c2nc(c3ccccc3)c(N)nc2n1
428	Trichlormethiazide	0	N[S](=O)(=O)c1cc2c(NC(N[S]2(=O)=O)C(Cl)Cl)cc1Cl
429	valinomycin	0	CC(C)[C@@H]1NC(=O)[C@H](C)OC(=O)C(NC(=O)[C@H](OC(=O)[C@@H](NC(=O)[C@H](C)OC(=O)[C@H](NC(=O)[C@H](OC(=O)[C@@H](NC(=O)[C@H](C)OC(=O)[C@H](NC(=O)[C@H](OC1=O)C(C)C)C(C)C)C(C)C)C(C)C)C(C)C)C(C)C)C(C)C)C(C)C
430	verapamil	0	COc1ccc(CCN(C)CCCC(C#N)(C(C)C)c2ccc(OC)c(OC)c2)cc1OC
431	warfarin	0	CC(=O)CC(c1ccccc1)C2=C(O)Oc3ccccc3C2=O
432	Butanone	1	CCC(C)=O
433	Cyclopropane	1	C1CC1
434	Desmethyldesipramine	1	N1(c2c(CCc3c1cccc3)cccc2)CCCN
435	Dichloromethane	1	ClCCl
436	Diethylether	1	CCOCC
437	Divinylether	1	C=COC=C
438	Enflurane	1	FC(F)OC(F)(F)C(F)Cl
439	BRL52974	0	c1(ccc(c(c1)Cl)Cl)CC(N1[C@@H](c2c(CC1)[nH]cn2)CN1CCCC1)=O
440	BRL53087	1	c1(ccc(c(c1)Cl)Cl)CC(N1[C@@H](CN2CCCC2)CC(CC1)(C)C)=O
441	carebastine	0	CC(C)(C(O)=O)c1ccc(cc1)C(=O)CCCN2CCC(CC2)OC(c3ccccc3)c4ccccc4
442	cetirizine	0	OC(=O)COCCN1CCN(CC1)C(c2ccccc2)c3ccc(Cl)cc3
443	ciprofloxacin	0	OC(=O)C1=CN(C2CC2)c3cc(N4CCNCC4)c(F)cc3C1=O
444	cp102	0	c1cn(CCO)c(CC)c(O)c1=O
445	cp107	0	c1cn(CCCCO)c(CC)c(O)c1=O
446	yohimbine	0	COC(=O)[C@H]1[C@@H](O)CC[C@H]2CN3CCc4c([nH]c5ccccc45)[C@@H]3C[C@H]12
447	zidovudine	0	CC1=CN([C@H]2C[C@H](N=[N+]=[N-])[C@@H](CO)O2)C(=O)NC1=O
448	acepromazine	1	CN(C)CCCN1c2ccccc2Sc3ccc(cc13)C(C)=O
449	acetophenazine	1	CC(=O)c1ccc2Sc3ccccc3N(CCCN4CCN(CCO)CC4)c2c1
450	acetozalamide	1	CC(=O)Nc1sc(nn1)[S](N)(=O)=O
451	allobarbital	1	C=CCC1(CC=C)C(=O)NC(=O)NC1=O
452	amantadine	1	[Cl-].NC12CC3CC(CC(C3)C1)C2.[H+]
453	amitriptyline	1	CN(C)CCC=C1c2ccccc2CCc3ccccc13
454	amobarbital	1	CCC1(CCC(C)C)C(=O)NC(=O)NC1=O
455	amphetamine	1	CC(N)Cc1ccccc1
456	Ethanol	1	CCO
457	Ethylbenzene	1	CCc1ccccc1
458	Flumazenil	1	CCOC(=O)c1ncn2c1CN(C)C(=O)c3cc(F)ccc23
459	Flunitrazepam	1	CN1C(=O)CN=C(c2ccccc2F)c3cc(ccc13)[N+]([O-])=O
460	Fluroxene	1	FC(F)(F)COC=C
461	Halothane	1	FC(F)(F)C(Cl)Br
462	Heptane	1	CCCCCCC
463	Hexane	1	CCCCCC
464	cp20	1	CN1C=CC(=O)C(=C1C)O
465	cp21	1	CCN1C=CC(=O)C(=C1C)O
466	cp24	1	CCCCN1C=CC(=O)C(=C1C)O
467	cp25	1	CCCCCN1C=CC(=O)C(=C1C)O
468	cp29	1	c1cn(CCCCC)c(C)c(O)c1=O
469	cp41	0	c1cn(CCCO)c(C)c(O)c1=O
470	cp94	1	CCN1C=CC(=O)C(=C1CC)O
471	difloxacin	0	CN1CCN(CC1)c2cc3N(C=C(C(O)=O)C(=O)c3cc2F)c4ccc(F)cc4
472	antipyrine	1	CN1N(C(=O)C=C1C)c2ccccc2
473	apomorphine	1	CN1CCc2cccc3c2[C@H]1Cc4ccc(O)c(O)c34
474	arecoline	1	COC(=O)C1=CCCN(C)C1
475	azaperone	1	Fc1ccc(cc1)C(=O)CCCN2CCN(CC2)c3ccccn3
476	benactyzine	1	[H+].[Cl-].CCN(CC)CCOC(=O)C(O)(c1ccccc1)c2ccccc2
477	benperidol	1	Fc1ccc(cc1)C(=O)CCCN2CCC(CC2)N3C(=O)Nc4ccccc34
478	benzocaine	1	CCOC(=O)c1ccc(N)cc1
479	benzquinamide	1	CCN(CC)C(=O)C1CN2CCc3cc(OC)c(OC)cc3C2CC1OC(C)=O
480	benztropine	1	CN1C2CCC1CC(C2)OC(c3ccccc3)c4ccccc4.O[S](O)(=O)=O
481	biperiden	1	OC(CCN1CCCCC1)(C2CC3CC2C=C3)c4ccccc4
482	Hexobarbital	1	CN1C(=O)NC(=O)C(C)(C1=O)C2=CCCCC2
483	Indinavir	1	CC(C)(C)NC(=O)[C@@H]1CN(CCN1C[C@@H](O)C[C@@H](Cc2ccccc2)C(=O)N[C@@H]3[C@H](O)Cc4ccccc34)Cc5cccnc5
484	Isoflurane	1	FC(F)OC(Cl)C(F)(F)F
485	Methohexital	1	CCC#CC(C)C1(CC=C)C(=O)NC(=O)N(C)C1=O
486	Methoxyflurane	1	COC(F)(F)C(Cl)Cl
487	Methylcyclopentane	1	CC1CCCC1
488	Nor-1-chlorpromazine	1	N1(c2c(Sc3c1cccc3)ccc(c2)Cl)CCCNC
489	Nor-2-chlorpromazine	1	N1(c2c(Sc3c1cccc3)ccc(c2)Cl)CCCN
490	doxylamine	1	CN(C)CCOC(C)(c1ccccc1)c2ccccn2
491	EMD60400	0	c1ccc([C@H](C[N@]2CC[C@H](C2)O)N(C(Cc2ccccc2N)=O)C)cc1
492	enoxacin	0	CCN1C=C(C(O)=O)C(=O)c2cc(F)c(nc12)N3CCNCC3
493	fleroxacin	0	CN1CCN(CC1)c2c(F)cc3C(=O)C(=CN(CCF)c3c2F)C(O)=O
494	GR85571	1	c1(cc(c(cc1)Cl)Cl)CC(N1[C@@H](CN2CCCC2)CN(CC1)C(=O)C)=O
495	GR88377	1	c1(ccc(c(c1)Cl)Cl)CC(N1[C@@H](c2c(CC1)occ2)CN1CCCC1)=O
496	GR89696	1	c1(ccc(c(c1)Cl)Cl)CC(N1[C@H](CN(CC1)C(=O)OC)CN1CCCC1)=O
497	bromazepam	1	Brc1ccc2NC(=O)CN=C(c3ccccn3)c2c1
498	buclizine	1	CC(C)(C)c1ccc(CN2CCN(CC2)C(c3ccccc3)c4ccc(Cl)cc4)cc1
499	bufotenine	1	CN(C)CCc1c[nH]c2ccc(O)cc12
500	bupropion	1	CC(NC(C)(C)C)C(=O)c1cccc(Cl)c1
501	buramate	1	OCCOC(=O)NCc1ccccc1
502	butabarbital	1	CCC(C)C1(CC)C(=O)NC(=O)NC1=O
503	caffeine	1	Cn1cnc2N(C)C(=O)N(C)C(=O)c12
504	cannabidiol	1	CCCCCc1cc(O)c(C2C=C(C)CC[C@H]2C(C)=C)c(O)c1
505	capuride	1	CCC(C)C(CC)C(=O)NC(N)=O
506	carbamazepine	1	NC(=O)N1c2ccccc2C=Cc3ccccc13
507	Northioridazine	1	CSc1ccc2Sc3ccccc3N(CCC4CCCNC4)c2c1
508	Org13011	1	C1N(CCN(C1)c1cc(ccn1)C(F)(F)F)CCCCN1C(CCC1)=O
509	Paraxanthine	1	Cn1cnc2NC(=O)N(C)C(=O)c12
510	Pentane	1	CCCCC
511	Propanol	1	CCCO
512	Propanone	1	CC(C)=O
513	GR89696_et	1	c1(ccc(c(c1)Cl)Cl)CC(N1[C@H](CN(CC1)C(=O)OCC)CN1CCCC1)=O
514	GR89696_pr	1	c1(CC(N2[C@H](CN(CC2)C(=O)OCCC)CN2CCCC2)=O)cc(c(cc1)Cl)Cl
515	GR91272	1	c1(ccc(c(c1)Cl)Cl)CC(N1[C@@H](c2c(CC1)occ2)C[N@@]1C[C@@H](CC1)O)=O
516	GR94839	0	c1(ccc(c(c1)Cl)Cl)CC(=O)N1[C@H](CN(C(=O)C)CC1)C[N@@]1C[C@H](O)CC1
517	GR94839_A	0	c1(CC(N2[C@H](CN(CC2)C(=O)C)C[N@]2CC[C@H](C2)O)=O)ccc(C(F)(F)F)cc1
518	GR94839_B	0	c1(ccc(cc1)SC)CC(N1[C@H](CN(CC1)C(=O)C)C[N@]1CC[C@H](C1)O)=O
519	GR94839_C	0	c1(CC(N2[C@H](CN(CC2)C(=O)C)C[N@]2CC[C@H](C2)O)=O)cc(cc(c1)F)F
520	GR94839_D	0	c1(CC(N2[C@H](CN(CC2)C(=O)C)C[N@]2CC[C@H](C2)O)=O)cc(ccc1)OC
521	GR94839_E	0	c1(CC(N2[C@H](CN(CC2)C(=O)C)C[N@]2CC[C@H](O)C2)=O)ccc(N(=O)=O)cc1
522	GR94839_F	0	c1(CC(N2[C@H](CN(CC2)C(=O)C)C[N@]2CC[C@H](C2)O)=O)ccc(OC)cc1
523	carphenazine	1	CCC(=O)c1ccc2Sc3ccccc3N(CCCN4CCN(CCO)CC4)c2c1
524	cartazolate	1	CCCCNc1c(cnc2n(CC)ncc12)C(=O)OCC
525	centazolone	1	NN1C=Nc2cc3ccccc3cc2C1=O
526	chloralhydrate	1	OC(O)C(Cl)(Cl)Cl
527	chlordiazepoxide	1	CN=C1CN(O)C(=C2C=C(Cl)C=CC2=N1)c3ccccc3
528	chlorpromazine	1	CN(C)CCCN1c2ccccc2Sc3ccc(Cl)cc13
529	chlorprothixene	1	CN(C)CC\C=C/1c2ccccc2Sc3ccc(Cl)cc13
530	chlorzoxazone	1	Clc1ccc2OC(=O)Nc2c1
531	choline	1	C[N+](C)(C)CCO
532	clobazam	1	CN1C(=O)CC(=O)N(c2ccccc2)c3cc(Cl)ccc13
533	RO19-4603	1	CN1Cc2n(cnc2C(=O)OC(C)(C)C)c3ccsc3C1=O
534	SKF101468	1	C1C(Nc2c1c(ccc2)CCN(CCC)CCC)=O
535	SKF89124	1	C1C(Nc2c1c(ccc2O)CCN(CCC)CCC)=O
536	Salicyluricacid	1	OC(=O)CNC(=O)c1ccccc1O
537	Sulforidazine	1	CN1CCCCC1CCN2c3ccccc3Sc4ccc(cc24)[S](C)(=O)=O
538	Teflurane	1	FC(Br)C(F)(F)F
539	Theobromine	1	Cn1cnc2N(C)C(=O)NC(=O)c12
540	Thiopental	0	CCCC(C)C1(CC)C(=O)NC(=S)NC1=O
541	Toluene	1	Cc1ccccc1
542	Triazolam	1	Cc1nnc2CN=C(c3ccccc3Cl)c4cc(Cl)ccc4n12
543	GR94839_G	0	c1(CC(N2[C@H](CN(CC2)C(=O)C)C[N@]2CC[C@H](O)C2)=O)cc(ccc1)N(=O)=O
544	GR94839_H	0	c1(ccccc1)CC(N1[C@H](CN(CC1)C(=O)C)C[N@]1CC[C@H](C1)O)=O
545	GR94839_I	0	c1(CC(N2[C@H](CN(CC2)C(=O)C)C[N@]2CC[C@H](O)C2)=O)ccc([S@](=O)C)cc1
546	GR94839_L	0	c1(CC(N2[C@H](CN(CC2)C(=O)C)C[N@]2CC[C@H](O)C2)=O)ccc(S(=O)(=O)C)cc1
547	ICI197067	1	CC(C)[C@@H](CN1CCCC1)N(C)C(=O)Cc2ccc(Cl)c(Cl)c2
548	ICI199441	1	c1(ccccc1)[C@H](CN1CCCC1)N(C(=O)Cc1ccc(c(c1)Cl)Cl)C
549	isoxicam	0	CN1C(=C(\O)Nc2cc(C)on2)/C(=O)c3ccccc3[S]1(=O)=O
550	Levallorphan	1	Oc1ccc2C[C@@H]3[C@@H]4CCCC[C@]4(CCN3CC=C)c2c1
551	lomefloxacin	0	CCN1C=C(C(O)=O)C(=O)c2cc(F)c(N3CCNC(C)C3)c(F)c12
552	loperamide	0	CN(C)C(=O)C(CCN1CCC(O)(CC1)c2ccc(Cl)cc2)(c3ccccc3)c4ccccc4
553	clomipramine	1	CN(C)CCCN1c2ccccc2CCc3ccc(Cl)cc13
554	clonazepam	1	[O-][N+](=O)c1ccc2NC(=O)CN=C(c3ccccc3Cl)c2c1
555	clopenthixol	1	OCCN1CCN(CC\C=C/2c3ccccc3Sc4ccc(Cl)cc24)CC1
556	clopimozide	1	Fc1ccc(cc1)C(CCCN2CCC(CC2)N3C(=O)Nc4cc(Cl)ccc34)c5ccc(F)cc5
557	cocaine	1	COC(=O)[C@H]1[C@H](CC2CCC1N2C)OC(=O)c3ccccc3
558	codeine	1	COc1ccc2C[C@@H]3[C@@H]4C=C[C@H](O)[C@@H]5Oc1c2[C@]45CCN3C
559	cyclazocine	1	CC1C2Cc3ccc(O)cc3C1(C)CCN2CC4CC4
560	cyclophenazine	1	FC(F)(F)c1ccc2Sc3ccccc3N(CCCN4CCN(CC4)C5CC5)c2c1
561	deanol	1	CN(C)CCO
562	demerol	1	[H+].[Cl-].CCOC(=O)C1(CCN(C)CC1)c2ccccc2
563	Trichloroethylene	1	ClC=C(Cl)Cl
564	Trichloromethane	1	ClC(Cl)Cl
565	Y-G14	1	c1c(nccc1)CCNC
566	Y-G15	1	c1c(nccc1)CCN(C)C
567	Y-G16	1	n1c(scc1)CCN
568	Y-G19	0	n1c(scc1c1ccccc1)CCN
569	Y-G20	0	c1c(nc2n1cccc2)CCN
570	m-Xylene	1	Cc1cccc(C)c1
571	loratadine	0	CCOC(=O)N1CCC(CC1)=C2c3ccc(Cl)cc3CCc4cccnc24
572	meloxicam	0	CN1C(=C(/O)Nc2sc(C)cn2)/C(=O)c3ccccc3[S]1(=O)=O
573	Nalorphine	1	O[C@H]1C=C[C@H]2[C@H]3Cc4ccc(O)c5O[C@@H]1[C@]2(CCN3CC=C)c45
574	naltrexone	1	Oc1ccc2C[C@H]3N(CC[C@@]45[C@@H](Oc1c24)C(=O)CC[C@@]35O)CC6CC6
575	norfloxacin	0	CCN1C=C(C(O)=O)C(=O)c2cc(F)c(cc12)N3CCNCC3
576	pefloxacin	0	CCN1C=C(C(O)=O)C(=O)c2cc(F)c(cc12)N3CCN(C)CC3
577	piroxicam	0	CN1C(=C(/O)Nc2ccccn2)/C(=O)c3ccccc3[S]1(=O)=O
578	roxindole	1	C[S](O)(=O)=O.Oc1ccc2[nH]cc(CCCCN3CCC(=CC3)c4ccccc4)c2c1
579	deserpidine	1	CO[C@H]1[C@@H](C[C@@H]2CN3CCc4c([nH]c5ccccc45)[C@H]3C[C@@H]2[C@@H]1C(=O)OC)OC(=O)c6cc(OC)c(OC)c(OC)c6
580	desipramine	1	CNCCCN1c2ccccc2CCc3ccccc13
581	diazepam	1	CN1C(=O)CN=C(c2ccccc2)c3cc(Cl)ccc13
582	dihydrocodeine	1	COc1ccc2C[C@@H]3[C@@H]4CC[C@H](O)[C@@H]5Oc1c2[C@]45CCN3C
583	dihydromorphine	1	CN1CCC23C4CCC(O)C2Oc5c(O)ccc(CC14)c35
584	diphenhydramine	1	CN(C)CCOC(c1ccccc1)c2ccccc2
585	diphenhylhydantoin	1	O=C1NC(=O)C(N1)(c2ccccc2)c3ccccc3
586	dixyrazine	1	CC(CN1CCN(CCOCCO)CC1)CN2c3ccccc3Sc4ccccc24
587	DMT	1	COC(=O)c1ccc(cc1)C(=O)OC
588	o-Xylene	1	Cc1ccccc1C
589	p-Xylene	1	Cc1ccc(C)cc1
590	2-propanol	1	CC(C)O
591	Carbamazepineepoxide	1	NC(=O)N1c2ccccc2C3OC3c4ccccc14
592	SB-222200	1	c12c(nc(c(c1C(N[C@@H](CC)c1ccccc1)=O)C)c1ccccc1)cccc2
593	Tertbutylchlorambucil	1	c1cc(ccc1CCCC(OC(C)(C)C)=O)N(CCCl)CCCl
594	Delavirdine	0	CC(C)Nc1cccnc1N2CCN(CC2)C(=O)c3[nH]c4ccc(N[S](C)(=O)=O)cc4c3
595	Ebastine	0	CC(C)(C)c1ccc(cc1)C(=O)CCCN2CCC(CC2)OC(c3ccccc3)c4ccccc4
596	Pirenzepine	1	CN1CCN(CC1)CC(=O)N2c3ccccc3C(=O)Nc4cccnc24
597	RP60180	1	c1ccc2N([C@H](CN3CCCC3)C)c3c(ccc(C(=O)NCCC)c3)Sc2c1
598	rufloxacin	0	CN1CCN(CC1)c2c(F)cc3C(=O)C(=CN4CCSc2c34)C(O)=O
599	salbutamol	0	CC(C)(C)NCC(O)c1ccc(O)c(CO)c1
600	Sankyo	1	c1(ccc(c(c1)Cl)Cl)CC(=O)N1[C@H](C[N@@](C)CC1)CN1CCCC1
601	SB201708	1	c1(ccc(c(c1)Cl)Cl)CC(N1[C@H](CN2CCCC2)c2n(CC1)ccn2)=O
602	SB204454	0	c1(ccc(c(c1)Cl)Cl)CC(N1[C@H](C[C@]2(CC1)NC(NC2=O)=O)CN1CCCC1)=O
603	SB204459	0	c1(ccc(c(c1)Cl)Cl)CC(N1[C@H](C[N@@]2C[C@@H](CC2)O)c2n(CC1)ccn2)=O
604	SB204484	1	c1(ccc(c(c1)Cl)Cl)CC(N1[C@H](CN2CCCC2)c2n(CC1)ncn2)=O
605	SB205563	0	c1(ccc(c(c1)Cl)Cl)CC(N1[C@@H](C[N@@]2C[C@@H](CC2)O)C[N@](CC1)CCO)=O
606	doxepin	1	[H+].[Cl-].CN(C)CC\C=C/1c2ccccc2COc3ccccc13
607	doxylamine succinate	1	CN(C)CCOC(C)(c1ccccc1)c2ccccn2.OC(=O)CCC(O)=O
608	droperidol	1	Fc1ccc(cc1)C(=O)CCCN2CCC(=CC2)N3C(=O)Nc4ccccc34
609	ectylurea	1	CC\C(=C/C)C(=O)NC(N)=O
610	emylcamate	1	CCC(C)(CC)OC(N)=O
611	estazolam	1	Clc1ccc2n3cnnc3CN=C(c4ccccc4)c2c1
612	etaqualone	1	CCc1ccccc1N2C(=Nc3ccccc3C2=O)C
613	etazolate	1	CCOC(=O)c1cnc2n(CC)ncc2c1NN=C(C)C
614	ethchlorvynol	1	CCC(O)(\C=C\Cl)C#C
615	ethinamate	1	NC(=O)OC1(CCCCC1)C#C
616	5-6	1	CN=C(NC#N)NCCSCc1csc(N=C(N)N)n1
617	5-66	1	c1cc(CCNC)ncc1
618	5-67	1	c1cc(CCN(C)C)ncc1
619	5-68	1	s1c(ncc1)CCN
620	5-69	1	c1nc(C2CCN(CC2)C(NC2CCCCC2)=S)c[nH]1
621	7-K06	1	c1ccc2Oc3c(cc(cc3)Cl)[C@@H]3[C@@H](c2c1)C[N@](CC3)C
622	7-K08	1	c1c(Cl)nc(N2CCN(CCCCN3C(CCC3)=O)CC2)cc1C(F)(F)F
623	7-K10	1	c1ccc2Oc3c(cc(cc3)Cl)[C@@H]3[C@@H](c2c1)CNCC3
624	SB205605	0	c1(ccc(c(c1)Cl)Cl)CC(N1[C@H](C[N@@]2C[C@@H](CC2)O)c2c(CC1)[nH]cn2)=O
625	skb_a	1	c1ccc2nc(c(c(C(N[C@@H](CC)c3ccccc3)=O)c2c1)O)c1ccccc1
626	skb_c	1	c1cc2c(C(N[C@@H](CC)c3ccccc3)=O)c(c(nc2cc1)c1ccccc1)OCCCN(C)C
627	skb-d	0	c1cc2c(C(N[C@@H](CC)c3ccccc3)=O)c(c(nc2cc1)c1ccccc1)OCC(O)=O
628	skb-e	0	c1cc2c(C(N[C@@H](CC)c3ccccc3)=O)c(c(c3ccccc3)nc2cc1)OCCCC(O)=O
629	skb-f	0	c1ccc2c(c(C(N[C@@H](CC)c3ccccc3)=O)c(OCCNC(Cc3c(cccc3)C(=O)O)=O)c(c3ccccc3)n2)c1
630	skb-g	0	c1cc2c(c(OCCNC(Cc3ncccc3)=O)c(c3ccccc3)nc2cc1)C(N[C@@H](CC)c1ccccc1)=O
631	skb-h	0	c1cc2c(c(c(c3ccccc3)nc2cc1)OCCNC([C@@H]1CCCN1)=O)C(=O)N[C@@H](CC)c1ccccc1
632	skb-i	0	c1cc2c(C(N[C@@H](CC)c3ccccc3)=O)c(c(nc2cc1)c1ccccc1)Cn1cncc1
633	sparfloxacin	0	C[C@H]1CN(C[C@@H](C)N1)c2c(F)c(N)c3C(=O)C(=CN(C4CC4)c3c2F)C(O)=O
634	ethosuximide	1	CCC1(C)CC(=O)NC1=O
635	etymemazine	1	CCc1ccc2Sc3ccccc3N(CC(C)CN(C)C)c2c1
636	flupentixol	1	OCCN1CCN(CC\C=C/2c3ccccc3Sc4ccc(cc24)C(F)(F)F)CC1
637	fluphenazine	1	OCCN1CCN(CCCN2c3ccccc3Sc4ccc(cc24)C(F)(F)F)CC1
638	flurazepam	1	CCN(CC)CCN1C(=O)CN=C(c2ccccc2F)c3cc(Cl)ccc13
639	glaziovine	1	COc1cc2CCN(C)C3CC4(C=CC(=O)C=C4)c(c1O)c23
640	glutethimide	1	CCC1(CCC(=O)NC1=O)c2ccccc2
641	haloperidol	1	OC1(CCN(CCCC(=O)c2ccc(F)cc2)CC1)c3ccc(Cl)cc3
642	harmalol	1	CC1=C2NC3=CC(=O)C=CC3=C2C=CN1
643	harman	1	Cc1nccc2c1[nH]c3ccccc23
644	12	0	CCN=C(NC#N)NCCSCc1ncccc1Br
645	14	1	c1cc(ncc1)CSCCNc1c(cc[nH]1)[N+](=O)[O-]
646	15	1	c1(cc(nc(c1C)C)C(SC(CNc1c(cc[nH]1)[N+](=O)[O-])(C)C)(C)C)C
647	16	1	N=C(N)Nc1nc(-c2ccccc2)cs1
648	17	0	N=C(N)Nc1nc(-c2cccc(N)c2)cs1
649	18	0	CC(=O)Nc1cccc(-c2csc(NC(=N)N)n2)c1
650	19	0	CN=C(NC#N)Nc1cccc(-c2csc(N=C(N)N)n2)c1
651	2	1	Cc1csc(NC(=N)N)n1
652	22	1	c1(c(oc(c1C)C(N(C(C)(N)C)C(N)(C)C)(C)C)C)C.C[NH+]O.[OH-]
653	23	1	[NH]C(CC(C)C([N@@](C(C)(C)C)C(N)(C)N)(C)C)c1c(c(c[nH+][o+]1)C)[O-]
654	tamitinol	1	CCNCc1c(O)c(C)ncc1CSC
655	tenoxicam	0	CN1C(=C(\O)Nc2ccccn2)/C(=O)c3sccc3[S]1(=O)=O
656	terfenadine	0	CC(C)(C)c1ccc(cc1)C(O)CCCN2CCC(CC2)C(O)(c3ccccc3)c4ccccc4
657	U50488	1	CN(C1CCCC[C@H]1N2CCCC2)C(=O)Cc3ccc(Cl)c(Cl)c3
658	heroin	1	CN1CC[C@]23[C@H]4Oc5c(OC(C)=O)ccc(C[C@@H]1[C@@H]2C=C[C@@H]4OC(C)=O)c35
659	hexapropymate	1	NC(=O)OC1(CCCCC1)CC#C
660	homophenazine	1	[H+].[H+].[Cl-].[Cl-].OCCN1CCCN(CCCN2c3ccccc3Sc4cc(ccc24)C(F)(F)F)CC1
661	hydrocodone	1	COc1ccc2C[C@@H]3[C@@H]4CCC(=O)[C@@H]5Oc1c2[C@]45CCN3C
662	hydroxyphenamate	1	CCC(O)(COC(N)=O)c1ccccc1
663	hydroxyzine	1	OCCOCCN1CCN(CC1)C(c2ccccc2)c3ccc(Cl)cc3
664	imipramine	1	CN(C)CCCN1c2ccccc2CCc3ccccc13
665	ketamine	1	CNC1(CCCCC1=O)c2ccccc2Cl
666	kynurenic acid	1	OC(=O)C1=CC(=O)c2ccccc2N1
667	24	1	C1CN(CCC1)Cc1cccc(c1)OCCCNC(=O)C
668	25	1	C1CN(CCC1)Cc1cccc(c1)OCCCNC(=O)c1ccccc1
669	26	1	C1CN(CCC1)Cc1cccc(c1)OCCCO
670	27	1	C1CN(CCC1)Cc1cccc(c1)OCCCNc1ncccc1
671	28	1	C1CN(CCC1)Cc1cccc(c1)OCCCNc1nccs1
672	30	1	C1CN(CCC1)Cc1cccc(c1)OCCCNc1nc2c(o1)cccc2
673	4	0	c1c(oc(c1)CN(C)C)CSCCNc1nc(c(c[nH]1)Cc1cc2c(cc1)cccc2)=O
674	8-5	0	CN(C)Cc1oc(cc1)CSCCNC=1NC=C(CN1)Cc1cnc(cc1)C
675	BBcpd10	0	c1(nccc(c1)c1nc([nH]n1)N)N(C)C
676	9-C1	1	n1(c(c2nc[nH]c2n(c1=O)C)=O)C
677	lenperone	1	Fc1ccc(cc1)C(=O)CCCN2CCC(CC2)C(=O)c3ccc(F)cc3
678	levorphanol	1	CN1CC[C@]23CCCC[C@H]2[C@H]1Cc4ccc(O)cc34
679	lidocaine	1	CCN(CC)CC(=O)Nc1c(C)cccc1C
680	lorazepam	1	OC1N=C(c2ccccc2Cl)c3cc(Cl)ccc3NC1=O
681	lorcainide	1	CC(C)N1CCC(CC1)N(C(=O)Cc2ccccc2)c3ccc(Cl)cc3
682	meclofenoxate	1	CN(C)CCOC(=O)COc1ccc(Cl)cc1
683	mecloqualone	1	CC1=Nc2ccccc2C(=O)N1c3ccccc3Cl
684	medazepam	1	CN1CCN=C(c2ccccc2)c3cc(Cl)ccc13
685	meprobamate	1	CCCC(C)(COC(N)=O)COC(N)=O
686	9-C15	1	c1c2CCOc2c(cc1OC)CN[C@@H]1CCCN[C@H]1c1ccccc1
687	9-C17	1	CCc1cccc(N=C(C)Nc2cccc(CC)c2)c1
688	9-C7	1	c1(c(cc2n(ncc2c1)CCN)Cl)Cl
689	Abacavir	1	Nc1nc(NC2CC2)c3ncn([C@@H]4C[C@H](CO)C=C4)c3n1
690	Acebutolol	1	CCCC(=O)Nc1ccc(OCC(O)CNC(C)C)c(c1)C(C)=O
691	Aciclovir	1	NC1=NC(=O)c2ncn(COCCO)c2N1
692	Albendazole	1	CCCSc1ccc2nc(NC(=O)OC)[nH]c2c1
693	Amifostine	0	NCCCNCCS[P](O)(O)=O
694	mescaline	1	COc1cc(CCN)cc(OC)c1OC
695	mesoridazine	1	CN1CCCCC1CCN2c3ccccc3Sc4ccc(cc24)[S](C)=O
696	methamphetamine	1	CN[C@@H](C)Cc1ccccc1
697	methaqualone	1	Cc1ccccc1N2C(=Nc3ccccc3C2=O)C
698	methocarbamol	1	COc1ccccc1OCC(O)COC(N)=O
699	methopromazine	1	COc1ccc2Sc3ccccc3N(CCCN(C)C)c2c1
700	methotrimeprazine	1	COc1ccc2Sc3ccccc3N(C[C@H](C)CN(C)C)c2c1
701	methylpentynol	1	CCC(C)(O)C#C
702	methylphenidate	1	COC(=O)C(C1CCCCN1)c2ccccc2
703	methyprylon	1	CCC1(CC)C(=O)NCC(C)C1=O
704	Amikacin	1	NCC[C@H](O)C(=O)N[C@@H]1C[C@H](N)[C@@H](O[C@H]2O[C@H](CN)[C@@H](O)[C@H](O)[C@H]2O)[C@H](O)[C@H]1O[C@H]3O[C@H](CO)[C@@H](O)[C@H](N)[C@H]3O
705	Aminosalicylicacid	0	Nc1ccc(C(O)=O)c(O)c1
706	Cytarabine	1	NC1=NC(=O)N(C=C1)[C@@H]2O[C@H](CO)[C@@H](O)[C@@H]2O
707	Dacarbazine	1	CN(C)N\N=C/1N=CN=C1C(N)=O
708	Daunorubicin	0	COc1cccc2C(=O)c3c(O)c4C[C@](O)(C[C@H](O[C@H]5C[C@H](N)[C@H](O)[C@H](C)O5)c4c(O)c3C(=O)c12)C(C)=O
709	Demeclocycline	0	CN(C)[C@H]1[C@@H]2C[C@@H]3[C@H](O)c4c(Cl)ccc(O)c4C(=C3C(=O)[C@]2(O)C(=O)\C(=C(N)/O)C1=O)O
710	Desmethylclobazam	1	Clc1ccc2NC(=O)CC(=O)N(c3ccccc3)c2c1
711	Desmonomethylpromazine	1	CNCCCN1c2ccccc2Sc3ccccc13
712	Dexrazoxane	0	C[C@@H](CN1CC(=O)NC(=O)C1)N2CC(=O)NC(=O)C2
713	midazolam maleate	1	Cc1ncc2CN=C(c3ccccc3F)c4cc(Cl)ccc4n12.OC(=O)\C=C/C(O)=O
714	moperone	1	Cc1ccc(cc1)C2(O)CCN(CCCC(=O)c3ccc(F)cc3)CC2
715	morphine	1	CN1CC[C@]23[C@H]4Oc5c(O)ccc(C[C@@H]1[C@@H]2C=CC4O)c35
716	MPTP	1	CN1CCC(=CC1)c2ccccc2
717	naloxone	1	Oc1ccc2C[C@H]3N(CC[C@@]45[C@@H](Oc1c24)C(=O)CC[C@@]35O)CC=C
718	nicotine	1	CN1CCC[C@H]1c2cccnc2
719	nitrazepam	1	[O-][N+](=O)c1ccc2NC(=O)CN=C(c3ccccc3)c2c1
720	nordazepam	1	Clc1ccc2NC(=O)CN=C(c3ccccc3)c2c1
721	nortriptyline	1	CNCCC=C1c2ccccc2CCc3ccccc13
722	orphenadrine	1	CN(C)CCOC(c1ccccc1)c2ccccc2C
723	Dextromethorphan	1	COc1ccc2C[C@H]3[C@H]4CCCC[C@@]4(CCN3C)c2c1
724	Dihydroergotamine	0	CN1C[C@@H](C[C@H]2[C@H]1Cc3c[nH]c4cccc2c34)C(=O)N[C@]5(C)O[C@@]6(O)[C@@H]7CCCN7C(=O)[C@H](Cc8ccccc8)N6C5=O
725	Disulfiram	1	CCN(CC)C(=S)SSC(=S)N(CC)CC
726	Efavirenz	0	FC(F)(F)[C@]1(OC(=O)Nc2ccc(Cl)cc12)C#CC3CC3
727	Enalapril	0	CCOC(=O)[C@H](CCc1ccccc1)N[C@@H](C)C(=O)N2CCC[C@H]2C(O)=O
728	Ethambutol	0	CC[C@@H](CO)NCCN[C@@H](CC)CO
729	aclarubicin	0	CC[C@@]1(O)C[C@H](OC2CC(C(OC3CC(O)C(OC4CCC(=O)C(C)O4)C(C)O3)C(C)O2)N(C)C)c5c(O)c6C(=O)c7c(O)cccc7C(=O)c6cc5[C@H]1C(=O)OC
730	adicillin	0	CC1(C)S[C@@H]2[C@H](NC(=O)CCC[C@@H](N)C(O)=O)C(=O)N2[C@H]1C(O)=O
731	adrenaline	0	CNCC(O)c1ccc(O)c(O)c1
732	adriamycinol-aglycone	0	COc1cccc2C(=O)c3c(O)c4CC(O)(CC(O)c4c(O)c3C(=O)c12)C(=O)CO
733	almecillin	0	[Na+].CC1(C)SC2C(NC(=O)CSCC=C)C(=O)N2C1C([O-])=O
734	amantocillin	0	CC1(C)S[C@@H]2[C@H](NC(=O)C34C[C@H]5C[C@H](CC(N)(C5)C3)C4)C(=O)N2[C@H]1C(O)=O
735	amdinocillinpivoxil	0	CC(C)(C)C(=O)OCOC(=O)C1N2[C@H](SC1(C)C)[C@H](N=CN3CCCCCC3)C2=O
736	amicycline	0	CN(C)[C@H]1[C@@H]2C[C@@H]3Cc4ccc(N)c(O)c4C(=C3C(=O)[C@]2(O)C(=O)\C(=C(N)/O)C1=O)O
737	amrubicin	0	[Cl-].CC(=O)[C@@]1(N)C[C@H](O[C@H]2C[C@H](O)[C@H](O)CO2)c3c(O)c4C(=O)c5ccccc5C(=O)c4c(O)c3C1.[H+]
738	apalcillin	0	CC1(C)S[C@@H]2C(NC(=O)[C@H](NC(=O)C3=CNc4cccnc4C3=O)c5ccccc5)C(=O)N2[C@H]1C(O)=O
739	apicycline	0	CN(C)[C@H]1[C@@H]2C[C@H]3C(=C(O)c4c(O)cccc4[C@@]3(C)O)C(=O)[C@]2(O)C(=O)\C(=C(/O)NC(N5CCN(CCO)CC5)C(O)=O)C1=O
740	apramycin	0	CN[C@H]1[C@@H](O)[C@H]2O[C@@H](O[C@@H]3[C@@H](N)C[C@@H](N)[C@H](O)[C@H]3O)[C@H](N)C[C@@H]2O[C@@H]1O[C@H]4O[C@H](CO)[C@@H](N)[C@H](O)[C@H]4O
741	arbekacin	0	NCC[C@H](O)C(=O)N[C@@H]1C[C@H](N)[C@@H](O[C@H]2O[C@H](CN)CC[C@H]2N)[C@H](O)[C@H]1O[C@H]3O[C@H](CO)[C@@H](O)[C@H](N)[C@H]3O
742	aspoxicillin	0	CNC(=O)C[C@@H](N)C(=O)N[C@@H](C(=O)N[C@H]1[C@H]2SC(C)(C)[C@@H](N2C1=O)C(O)=O)c3ccc(O)cc3
743	astromicin	0	CO[C@H]1[C@@H](O)[C@H](N)[C@@H](O[C@H]2O[C@@H](CC[C@H]2N)C(C)N)[C@H](O)[C@@H]1N(C)C(=O)CN
744	aztreonam	0	C[C@H]1[C@H](NC(=O)C(=N/OC(C)(C)C(O)=O)\c2csc([NH3+])n2)C(=O)N1[S]([O-])(=O)=O
745	bacmecillinam	0	CCOC(=O)OC(C)OC(=O)[C@@H]1N2[C@H](SC1(C)C)[C@H](N=CN3CCCCCC3)C2=O
746	bekanamycin	0	NCC1OC(OC2C(N)CC(N)C(OC3OC(CO)C(O)C(N)C3O)C2O)C(N)C(O)C1O
747	benserazide	0	NC(CO)C(=O)NNCc1ccc(O)c(O)c1O
748	bepridil	0	CC(C)COCC(CN(Cc1ccccc1)c2ccccc2)N3CCCC3
749	berythromycin	0	CC[C@H]1OC(=O)[C@H](C)[C@@H](OC2CC(C)(OC)C(O)C(C)O2)C(C)[C@@H](OC3OC(C)CC(C3O)N(C)C)[C@](C)(O)C[C@@H](C)C(=O)[C@H](C)[C@@H](O)[C@H]1C
750	butikacin	0	NCCC(O)CNC1CC(N)C(OC2OC(CN)C(O)C(O)C2O)C(O)C1OC3OC(CO)C(O)C(N)C3O
751	carbuterol	0	CC(C)(C)NCC(O)c1ccc(O)c(NC(N)=O)c1
752	carfecillin	0	CC1(C)S[C@@H]2[C@H](NC(=O)C(C(=O)Oc3ccccc3)c4ccccc4)C(=O)N2[C@H]1C(O)=O
753	carindacillin	0	CC1(C)S[C@@H]2[C@H](NC(=O)C(C(=O)Oc3ccc4CCCc4c3)c5ccccc5)C(=O)N2[C@H]1C(O)=O
754	carubicin	0	CC1OC(CC(N)C1O)OC2C[C@@](O)(Cc3c(O)c4C(=O)c5cccc(O)c5C(=O)c4c(O)c23)C(C)=O
755	carumonam	0	NC(=O)OCC1[C@H](NC(=O)C(=N/OCC(O)=O)\c2csc(N)n2)C(=O)N1[S](O)(=O)=O
756	cefaclor	0	N[C@@H](C(=O)N[C@H]1[C@H]2SCC(=C(N2C1=O)C(O)=O)Cl)c3ccccc3
757	cefadroxil	0	CC1=C(N2[C@H](SC1)[C@H](NC(=O)[C@H](N)c3ccc(O)cc3)C2=O)C(O)=O
758	cefalexin	0	CC1=C(N2[C@H](SC1)[C@H](NC(=O)[C@H](N)c3ccccc3)C2=O)C(O)=O
759	cefaloram	0	CC(=O)OCC1=C(N2[C@H](SC1)[C@H](NC(=O)Cc3ccccc3)C2=O)C(O)=O
760	cefaparole	0	Cc1sc(SCC2=C(N3[C@H](SC2)[C@H](NC(=O)C(N)c4ccc(O)cc4)C3=O)C(O)=O)nn1
761	cefatrizine	0	NC(C(=O)N[C@H]1[C@H]2SCC(=C(N2C1=O)C(O)=O)CSc3cn[nH]n3)c4ccc(O)cc4
762	cefazaflur	0	[Na+].Cn1nnnc1SCC2=C(N3[C@H](SC2)[C@H](NC(=O)CSC(F)(F)F)C3=O)C([O-])=O
763	cefazedone	0	Cc1sc(SCC2=C(N3[C@H](SC2)[C@H](NC(=O)CN4C=C(Cl)C(=O)C(=C4)Cl)C3=O)C(O)=O)nn1
764	cefcanel	0	Cc1sc(SCC2=C(N3[C@H](SC2)[C@H](NC(=O)[C@H](O)c4ccccc4)C3=O)C(O)=O)nn1
765	cefcanel-daloxate	0	CC(N)C(=O)OC(C(=O)NC1C2SCC(=C(N2C1=O)C(=O)OCC3=C(C)OC(=O)O3)CSc4sc(C)nn4)c5ccccc5
766	cefcapene	0	CC/C=C(C(=O)N[C@H]1[C@H]2SCC(=C(N2C1=O)C(O)=O)COC(N)=O)/c3csc(N)n3
767	cefdaloxime	0	COCC1=C(N2[C@H](SC1)[C@H](NC(=O)C(=N\O)/c3csc(N)n3)C2=O)C(O)=O
768	cefdinir	0	Nc1scc(n1)\C(=N\O)C(=O)N[C@H]2[C@H]3SCC(=C(N3C2=O)C(O)=O)C=C
769	cefditoren	0	CO\N=C(C(=O)NC1[C@H]2SCC(=C(N2C1=O)C(O)=O)\C=C/c3scnc3C)\c4csc(N)n4
770	cefedrolor	0	CC1=C(N2[C@H](SC1)[C@H](NC(=O)[C@H](N)c3ccc(O)c(Cl)c3)C2=O)C(O)=O
771	cefetamet	0	CO/N=C(C(=O)N[C@H]1[C@H]2SCC(=C(N2C1=O)C(O)=O)C)/c3csc(N)n3
772	cefetrizole	0	OC(=O)C1=C(CS[C@@H]2[C@H](NC(=O)Cc3sccc3)C(=O)N12)CSc4[nH]ncn4
773	cefivitril	0	Cn1nnnc1SCC2=C(N3[C@H](SC2)[C@H](NC(=O)CS\C=C/C#N)C3=O)C(O)=O
774	cefixime	0	Nc1scc(n1)\C(=N\OCC(O)=O)C(=O)N[C@H]2[C@H]3SCC(=C(N3C2=O)C(O)=O)C=C
775	cefmenoxime	0	CO/N=C(C(=O)N[C@H]1[C@H]2SCC(=C(N2C1=O)C(O)=O)CSc3nnnn3C)/c4csc(N)n4
776	cefmetazole	0	CO[C@]1(NC(=O)CSCC#N)[C@H]2SCC(=C(N2C1=O)C(O)=O)CSc3nnnn3C
777	cefminox	0	CO[C@]1(NC(=O)CSC[C@@H](N)C(O)=O)[C@H]2SCC(=C(N2C1=O)C(O)=O)CSc3nnnn3C
778	cefodizime	0	CO\N=C(C(=O)N[C@H]1[C@H]2SCC(=C(N2C1=O)C(O)=O)CSc3sc(CC(O)=O)c(C)n3)/c4csc(N)n4
779	cefonicid	0	OC(C(=O)N[C@H]1[C@H]2SCC(=C(N2C1=O)C(O)=O)CSc3nnnn3C[S](O)(=O)=O)c4ccccc4
780	ceforanide	0	NCc1ccccc1CC(=O)N[C@H]2[C@H]3SCC(=C(N3C2=O)C(O)=O)CSc4nnnn4CC(O)=O
781	cefotetan	0	CO[C@]1(NC(=O)C2S\C(S2)=C(\C(N)=O)C(O)=O)[C@H]3SCC(=C(N3C1=O)C(O)=O)CSc4nnnn4C
782	cefotiam	0	CN(C)CCn1nnnc1SCC2=C(N3[C@H](SC2)[C@H](NC(=O)Cc4csc(N)n4)C3=O)C(O)=O
783	cefoxazole	0	CC(=O)OCC1=C(N2[C@H](SC1)[C@H](NC(=O)c3c(C)onc3c4ccccc4Cl)C2=O)C(O)=O
784	cefpiramide	0	Cn1nnnc1SCC2=C(N3[C@H](SC2)C(NC(=O)[C@H](NC(=O)C4=CNC(=CC4=O)C)c5ccc(O)cc5)C3=O)C(O)=O
785	cefpodoxime	0	[Na+].COCC1=C(N2[C@H](SC1)[C@H](NC(=O)C(=N/OC)\c3csc(N)n3)C2=O)C([O-])=O
786	cefprozil	0	O.C/C=C/C1=C(N2[C@H](SC1)[C@H](NC(=O)[C@H](N)c3ccc(O)cc3)C2=O)C(O)=O
787	cefrotil	0	CC1=C(N2[C@H](SC1)[C@H](NC(=O)Cc3ccc(cc3)C4=NCCCN4)C2=O)C(O)=O
788	cefroxadine	0	COC1=C(N3C(SC1)C(NC(=O)C(N)C2C=CCC=C2)C3=O)C(O)=O
789	cefsumide	0	CC1=C(N2[C@H](SC1)[C@H](NC(=O)[C@H](N)c3cccc(N[S](C)(=O)=O)c3)C2=O)C(O)=O
790	cefteram	0	CO/N=C(C(=O)N[C@H]1[C@H]2SCC(=C(N2C1=O)C(O)=O)Cn3nnc(C)n3)/c4csc(N)n4
791	ceftezole	0	OC(=O)C1=C(CS[C@@H]2[C@H](NC(=O)Cn3cnnn3)C(=O)N12)CSc4scnn4
792	ceftibuten	0	O.O.Nc1scc(n1)\C(=C\CC(O)=O)C(=O)N[C@H]2[C@H]3SCC=C(N3C2=O)C(O)=O
793	ceftiofur	0	CO/N=C(C(=O)N[C@H]1[C@H]2SCC(=C(N2C1=O)C(O)=O)CSC(=O)c3occc3)/c4csc(N)n4
794	ceftiolene	0	CO/N=C(C(=O)N[C@H]1[C@H]2SCC(=C(N2C1=O)C(O)=O)\C=C\SC3=NNC(=O)C(=O)N3CC=O)/c4csc(N)n4
795	ceftioxide	0	CO/N=C(C(=O)N[C@H]1[C@@H]2N(C1=O)C(=C(COC(C)=O)C[S]2=O)C(O)=O)/c3csc(N)n3
796	ceftizoxime	0	CO/N=C(C(=O)N[C@H]1[C@H]2SCC=C(N2C1=O)C(O)=O)/c3csc(N)n3
797	cefuracetime	0	CO/N=C(C(=O)N[C@H]1[C@H]2SCC(=C(N2C1=O)C(O)=O)COC(C)=O)/c3occc3
798	cefuroxime-axetil	0	CO/N=C(C(=O)N[C@H]1[C@H]2SCC(=C(N2C1=O)C(=O)OC(C)OC(C)=O)COC(N)=O)/c3occc3
799	cefuroxime-pivoxetil	0	COCCCC(=O)OC(C)OC(=O)C1=C(COC(N)=O)CS[C@@H]2[C@H](NC(=O)C(=N/OC)\c3occc3)C(=O)N12
800	cefuzonam	0	CO/N=C(C(=O)N[C@H]1[C@H]2SCC(=C(N2C1=O)C(O)=O)CSc3snnc3)/c4csc(N)n4
801	cephacetrile	0	[Na+].CC(=O)OCC1=C(N2[C@@H](SC1)[C@@H](NC(=O)CC#N)C2=O)C([O-])=O
802	cephaloglycin	0	O.O.CC(=O)OCC1=C(N2[C@H](SC1)[C@H](NC(=O)[C@H](N)c3ccccc3)C2=O)C(O)=O
803	cephalosporin-c	0	CC(=O)OCC1=C(N2[C@H](SC1)[C@H](NC(=O)CCC[C@@H](N)C(O)=O)C2=O)C(O)=O
804	cephalothin	0	CC(=O)OCC1=C(N2[C@H](SC1)[C@H](NC(=O)Cc3sccc3)C2=O)C(O)=O
805	cetocycline	0	CC(=O)C1=C(O)[C@]2(O)[C@@H](Cc3c(C)c4ccc(C)c(O)c4c(O)c3C2=O)[C@@H](N)C1=O
806	clarithromycin	0	CC[C@H]1OC(=O)[C@H](C)[C@@H](O[C@H]2C[C@@](C)(OC)[C@@H](O)[C@H](C)O2)[C@H](C)[C@@H](O[C@@H]3O[C@H](C)C[C@@H]([C@H]3O)N(C)C)[C@@](C)(C[C@@H](C)C(=O)[C@H](C)[C@@H](O)[C@]1(C)O)OC
807	clindamycin	0	CCC[C@@H]1C[C@H](N(C)C1)C(=O)NC(C(C)Cl)[C@H]2O[C@H](SC)[C@H](O)[C@@H](O)[C@H]2O
808	clindamycin-phosphate	0	CCC[C@@H]1C[C@H](N(C)C1)C(=O)NC(C(C)Cl)[C@H]2O[C@H](SC)[C@H](O[P](O)(O)=O)[C@@H](O)[C@H]2O
809	clometocillin	0	COC(C(=O)N[C@H]1[C@H]2SC(C)(C)[C@@H](N2C1=O)C(O)=O)c3ccc(Cl)c(Cl)c3
810	clomocycline	0	CN(C)[C@H]1[C@@H]2C[C@H]3C(=C(O)c4c(O)ccc(Cl)c4[C@@]3(C)O)C(=O)[C@]2(O)C(=O)\C(=C(/O)NCO)C1=O
811	cyclacillin	0	CC1(C)S[C@@H]2[C@H](NC(=O)C3(N)CCCCC3)C(=O)N2[C@H]1C(O)=O
812	cyclosporina	0	CCC1C(=O)N(CC(=O)N(C(C(=O)NC(C(=O)N(C(C(=O)NC(C(=O)NC(C(=O)N(C(C(=O)N(C(C(=O)N(C(C(=O)N(C(C(=O)N1)C(C(C)CC=CC)O)C)C(C)C)C)CC(C)C)C)CC(C)C)C)C)C)CC(C)C)C)C(C)C)CC(C)C)C)C
813	dactinomycin	0	CC(C)C1NC(=O)C(NC(=O)c2ccc(C)c3OC4=C(C)C(=O)C(=C(C(=O)NC5C(C)OC(=O)C(C(C)C)N(C)C(=O)CN(C)C(=O)C6CCCN6C(=O)C(NC5=O)C(C)C)C4=Nc23)N)C(C)OC(=O)C(C(C)C)N(C)C(=O)CN(C)C(=O)C7CCCN7C1=O
814	demecycline	0	CN(C)[C@H]1[C@@H]2C[C@@H]3[C@H](O)c4cccc(O)c4C(=C3C(=O)[C@]2(O)C(=O)\C(=C(N)/O)C1=O)O
815	detorubicin	0	CCOC(OCC)C(=O)OCC(=O)C1(O)CC(OC2CC(N)C(O)C(C)O2)c3c(O)c4C(=O)c5c(OC)cccc5C(=O)c4c(O)c3C1
816	dibekacin	0	NCC1CCC(N)C(O1)OC2C(N)CC(N)C(OC3OC(CO)C(O)C(N)C3O)C2O
817	dicloxacillin	0	Cc1onc(c1C(=O)N[C@H]2[C@H]3SC(C)(C)[C@@H](N3C2=O)C(O)=O)c4c(Cl)cccc4Cl
818	dihydrostreptomycin	0	CN[C@H]1[C@H](O)[C@@H](O)[C@H](CO)O[C@H]1O[C@H]2[C@@H](O[C@@H](C)[C@]2(O)CO)O[C@@H]3[C@@H](O)[C@H](O)[C@@H](N=C(N)N)[C@H](O)[C@H]3N=C(N)N
819	diosmin	0	COc1ccc(cc1O)C2=CC(=O)c3c(O)cc(O[C@@H]4O[C@H](CO[C@@H]5O[C@@H](C)[C@H](O)[C@@H](O)[C@H]5O)[C@@H](O)[C@H](O)[C@H]4O)cc3O2
820	dipivefrin	0	CNCC(O)c1ccc(OC(=O)C(C)(C)C)c(OC(=O)C(C)(C)C)c1
821	diproleandomycin	0	CCC(=O)O[C@H]1[C@@H](C)[C@@H](C)OC(=O)C(C)[C@@H](O[C@H]2C[C@H](OC)[C@@H](OC(=O)CC)[C@H](C)O2)[C@H](C)[C@@H](O[C@@H]3O[C@H](C)C[C@@H]([C@H]3O)N(C)C)C(C)C[C@@]4(CO4)C(=O)[C@@H]1C
822	dipyridamole	0	OCCN(CCO)c1nc(N2CCCCC2)c3nc(nc(N4CCCCC4)c3n1)N(CCO)CCO
823	dirithromycin	0	CC[C@H]1OC(=O)[C@H](C)[C@@H](O[C@H]2C[C@@](C)(OC)[C@@H](O)[C@H](C)O2)[C@H](C)[C@@H](O[C@@H]3O[C@H](C)C[C@@H]([C@H]3O)N(C)C)[C@](C)(O)C[C@@H](C)[C@@H]4N[C@@H](COCCOC)O[C@H]([C@H]4C)[C@]1(C)O
824	docetaxel	0	CC(=O)O[C@@]12CO[C@@H]1C[C@H](O)[C@]3(C)[C@@H]2[C@H](OC(=O)c4ccccc4)[C@]5(O)C[C@H](OC(=O)[C@H](O)[C@@H](NC(=O)OC(C)(C)C)c6ccccc6)C(=C([C@@H](O)C3=O)C5(C)C)C
825	efrotomycin	0	CCC(C(=O)NC\C=C\C=C(/C)C(OC)C(C)C1OC(\C=C\C=C\C=C(/C)C(=O)C2=C(O)N(C)C=CC2=O)C(O)C1O)C3(O)OC(\C=C\C=C\C)C(C)(C)C(OC4OC(C)C(OC5OC(C)C(OC)C(O)C5OC)C(OC)C4O)C3O
826	emetine	0	[Cl].CC[C@H]1CN2CCc3cc(OC)c(OC)cc3[C@@H]2C[C@@H]1C[C@H]4NCCc5cc(OC)c(OC)cc45
827	epicillin	0	CC1(C)S[C@@H]2[C@H](NC(=O)[C@H](N)C3=CCC=CC3)C(=O)N2[C@H]1C(O)=O
828	eqvalan	0	CCC(C)[C@H]1O[C@]2(CC[C@@H]1C)CC3C[C@@H](C\C=C(C)\[C@@H](O[C@H]4C[C@H](OC)[C@@H](OC5C[C@H](OC)[C@@H](O)[C@H](C)O5)[C@H](C)O4)[C@@H](C)/C=C/C=C/6CO[C@@H]7[C@H](O)C(=C[C@@H](C(=O)O3)[C@]67O)C)O2.CO[C@H]8CC(O[C@@H](C)[C@@H]8O)O[C@H]9[C@H](C)O[C@H](C[C@@H]9OC)O[C@H]/%10[C@@H](C)/C=C/C=C/%11CO[C@@H]%12[C@H](O)C(=C[C@@H](C(=O)OC%13C[C@@H](C\C=C%10C)O[C@@]%14(CC[C@H](C)[C@H](O%14)C(C)C)C%13)[C@]%11%12O)C
829	esorubicin	0	COc1cccc2C(=O)c3c(O)c4C[C@@](O)(C[C@@H](OC5CC(N)CC(C)O5)c4c(O)c3C(=O)c12)C(=O)CO
830	etamocycline	0	CN(C)[C@H]1[C@@H]2C[C@H]3C(=C(O)c4c(O)cccc4[C@@]3(C)O)C(=O)[C@]2(O)C(=O)\C(=C(/O)NCN(C)CCN(C)CNC(/O)=C/5C(=O)[C@H]([C@@H]6C[C@H]7C(=C(O)c8c(O)cccc8[C@@]7(C)O)C(=O)[C@]6(O)C5=O)N(C)C)C1=O
831	etilefrine	0	CCNCC(O)c1cccc(O)c1
832	felodipine	0	CCOC(=O)C1=C(C)NC(=C(C1c2cccc(Cl)c2Cl)C(=O)OC)C
833	fenbenicillin	0	CC1(C)S[C@@H]2[C@H](NC(=O)C(Oc3ccccc3)c4ccccc4)C(=O)N2[C@H]1C(O)=O
834	fenoxazoline	0	CC(C)c1ccccc1OCC2=NCCN2
835	fexofenadine	0	CC(C)(C(O)=O)c1ccc(cc1)C(O)CCCN2CCC(CC2)C(O)(c3ccccc3)c4ccccc4
836	fibracillin	0	CC1(C)S[C@@H]2[C@H](NC(=O)[C@H](NC(=O)C(C)(C)Oc3ccc(Cl)cc3)c4ccccc4)C(=O)N2[C@H]1C(O)=O
837	flomoxef	0	[Na].CO[C@]1(NC(=O)CSC(F)(F)F)[C@H]2OCC(=C(N2C1=O)C(O)=O)CSc3nnnn3CCO
838	flurithromycin	0	CC[C@H]1OC(=O)[C@H](C)[C@@H](O[C@H]2C[C@@](C)(OC)[C@@H](O)[C@H](C)O2)[C@H](C)[C@@H](O[C@@H]3O[C@H](C)C[C@@H]([C@H]3O)N(C)C)[C@](C)(O)C[C@](C)(F)C(=O)[C@H](C)[C@@H](O)[C@]1(C)O
839	fropenem	0	C[C@@H](O)[C@@H]1[C@H]2SC(=C(N2C1=O)C(O)=O)[C@H]3CCCO3
840	fumoxicillin	0	CC1(C)S[C@@H]2[C@H](NC(=O)[C@@H](N=Cc3occc3)c4ccc(O)cc4)C(=O)N2[C@H]1C(O)=O
841	furbucillin	0	CC(C)CC(OC(=O)c1occc1)C(=O)N[C@H]2[C@H]3SC(C)(C)[C@@H](N3C2=O)C(O)=O
842	fusidic-acid	0	C[C@@H]1[C@H](O)CC[C@@]2(C)[C@H]1CC[C@@]3(C)[C@H]2[C@H](O)C[C@H]4\C([C@H](C[C@]34C)OC(C)=O)=C(/CCC=C(C)C)C(O)=O
843	gentamicin	0	CNC(C)C1CCC(N)C(O1)OC2C(N)CC(N)C(OC3OCC(C)(O)C(NC)C3O)C2O
844	gloximonam	0	CO/N=C(C(=O)N[C@H]1[C@H](C)N(OCC(=O)OCC(=O)OC(C)(C)C)C1=O)/c2csc(N)n2
845	gramicidin-s-2	0	CC(C)CC1C(=O)NC(C(=O)N2CCCC2C(=O)NC(C(=O)NC(C(=O)NC(C(=O)NC(C(=O)N3CCCC3C(=O)NC(C(=O)NC(C(=O)N1)CCCN)C(C)C)CC4=CC=CC=C4)CC(C)C)CCCN)C(C)C)CC5=CC=CC=C5
846	grepafloxacin	0	CC1CN(CCN1)c2cc3N(C=C(C(O)=O)C(=O)c3c(C)c2F)C4CC4
847	guamecycline	0	CN(C)C1C2CC3C(=C(O)c4c(O)cccc4C3(C)O)C(=O)C2(O)C(=O)\C(=C(/O)NCN5CCN(CC5)C(=N)N=C(N)N)C1=O
848	hetacillin	0	CC1(C)N[C@@H](C(=O)N1[C@H]2[C@H]3SC(C)(C)[C@@H](N3C2=O)C(O)=O)c4ccccc4
849	hydroxyamphetamine	0	CC(Cc1ccccc1)NO
850	hydroxyephedrine	0	CNC(C)C(O)c1ccc(O)cc1
851	hymecromone	0	CC1=CC(=O)Oc2cc(O)ccc12
852	idarubicin	0	C[C@@H]1O[C@H](C[C@H](N)[C@@H]1O)O[C@H]2C[C@@](O)(Cc3c(O)c4C(=O)c5ccccc5C(=O)c4c(O)c23)C(C)=O
853	imipenem	0	O.C[C@H](O)[C@@H]1[C@H]2CC(=C(N2C1=O)C(O)=O)SCCN=CN
854	isepamicin	0	CNC1C(O)C(OCC1(C)O)OC2C(O)C(OC3OC(CN)C(O)C(O)C3O)C(N)CC2NC(=O)C(O)CN
855	isopropicillin	0	CC1(C)S[C@@H]2[C@H](NC(=O)C(C)(C)Oc3ccccc3)C(=O)N2[C@H]1C(O)=O
856	josamycin	0	CO[C@H]1[C@@H](CC(=O)O[C@H](C)C/C=C/C=C/[C@H](O)[C@H](C)C[C@H](CC=O)[C@@H]1O[C@@H]2O[C@H](C)[C@@H](O[C@H]3C[C@@](C)(O)[C@@H](OC(=O)CC(C)C)[C@H](C)O3)[C@@H]([C@H]2O)N(C)C)OC(C)=O
857	lenampicillin	0	CC1=C(COC(=O)[C@@H]2N3[C@H](SC2(C)C)[C@H](NC(=O)[C@H](N)c4ccccc4)C3=O)OC(=O)O1
858	lenapenem	0	CNCC[C@@H](O)[C@@H]1C[C@@H](CN1)SC2=C(N3[C@H]([C@H]2C)[C@@H]([C@@H](C)O)C3=O)C(O)=O
859	leurubicin	0	COc1cccc2C(=O)c3c(O)c4C[C@](O)(C[C@H](O[C@H]5C[C@H](NC(=O)[C@@H](N)CC(C)C)[C@H](O)[C@H](C)O5)c4c(O)c3C(=O)c12)C(=O)CO
860	lexithromycin	0	CC[C@H]1OC(=O)[C@H](C)[C@@H](OC2CC(C)(OC)C(O)C(C)O2)C(C)[C@@H](OC3OC(C)CC(C3O)N(C)C)[C@](C)(O)C[C@@H](C)\C(=N/OC)[C@H](C)[C@@H](O)[C@]1(C)O
861	lincomycin	0	CCCC1CC(N(C)C1)C(=O)NC(C(C)O)C2OC(SC)C(O)C(O)C2O
862	loracarbef	0	O.N[C@@H](C(=O)NC1C2CCC(=C(N2C1=O)C(O)=O)Cl)c3ccccc3
863	losartan	0	CCCCc1nc(Cl)c(CO)n1Cc2ccc(cc2)c3ccccc3c4n[nH]nn4
864	lymecycline	0	[Cl-].CN(C)[C@H]1[C@@H]2C[C@H]3C(=C(O)c4c(O)ccc(Cl)c4[C@@]3(C)O)C(=O)[C@]2(O)C(=O)\C(=C(N)\O)C1=O.[H+]
865	mecillinam	0	CC1(C)S[C@@H]2[C@H](N=CN3CCCCCC3)C(=O)N2[C@H]1C(O)=O
866	mecloxamine	0	CC(CN(C)C)OC(C)(c1ccccc1)c2ccc(Cl)cc2
867	medorubicin	0	CC1OC(CC(N)C1O)OC2CC(O)(Cc3c(O)c4C(=O)c5ccccc5C(=O)c4c(O)c23)C(=O)CO
868	meropenem	0	O.O.O.C[C@H](O)C1C2[C@@H](C)C(=C(N2C1=O)C(O)=O)S[C@@H]3CN[C@@H](C3)C(=O)N(C)C
869	metampicillin	0	CC1(C)SC2C(NC(=O)C(N=C)c3ccccc3)C(=O)N2C1C(O)=O
870	methacycline	0	CN(C)[C@H]1[C@@H]2[C@@H](O)[C@@H]3C(=C)c4cccc(O)c4C(=C3C(=O)[C@]2(O)C(=O)\C(=C(N)/O)C1=O)O
871	methoxyphedrine	0	CNC(C)C(=O)c1ccc(OC)cc1
872	meticillin	0	COc1cccc(OC)c1C(=O)N[C@H]2[C@H]3SC(C)(C)[C@@H](N3C2=O)C(O)=O
873	mezlocillin	0	CC1(C)S[C@@H]2[C@H](NC(=O)[C@H](NC(=O)N3CCN(C3=O)[S](C)(=O)=O)c4ccccc4)C(=O)N2[C@H]1C(O)=O
874	mibefradil	0	COCC(=O)O[C@]1(CCN(C)CCCc2[nH]c3ccccc3n2)CCc4cc(F)ccc4[C@@H]1C(C)C
875	midecamycin	0	CCC(=O)OC1CC(=O)OC(C)C\C=C\C=C/C(O)C(C)CC(CC=O)C(O[C@@H]2O[C@H](C)[C@@H](O[C@H]3C[C@@](C)(O)[C@H](OC(=O)CC)[C@@H](C)O3)[C@@H]([C@H]2O)N(C)C)C1OC
876	mikamycin	0	CCC1NC(=O)C(NC(=O)c2ncccc2O)C(C)OC(=O)C(NC(=O)C3CC(=O)CCN3C(=O)C(Cc4ccc(cc4)N(C)C)N(C)C(=O)C5CCCN5C1=O)c6ccccc6
877	mirincamycin	0	CCCCCC1CNC(C1)C(=O)NC(C(C)Cl)C2OC(SC)C(O)C(O)C2O
878	mitomycin	0	CO[C@@]12[C@H](COC(N)=O)C3=C(N1C[C@@H]4N[C@H]24)C(=O)C(=C(N)C3=O)C
879	moxalactam	0	CO[C@]1(NC(=O)C(C(O)=O)c2ccc(O)cc2)[C@H]3OCC(=C(N3C1=O)C(O)=O)CSc4nnnn4C
880	neamine	0	NC[C@H]1O[C@H](O[C@@H]2[C@@H](N)C[C@@H](N)[C@H](O)[C@H]2O)[C@H](N)[C@@H](O)[C@@H]1O
881	netilmicin	0	CCN[C@@H]1C[C@H](N)[C@@H](O[C@H]2OC(=CC[C@H]2N)CN)[C@H](O)[C@H]1O[C@H]3OC[C@](C)(O)[C@H](NC)[C@H]3O
882	nicardipine	0	COC(=O)C1=C(C)NC(=C(C1c2cccc(c2)[N+]([O-])=O)C(=O)OCCN(C)Cc3ccccc3)C
883	nifedipine	0	COC(=O)C1=C(C)NC(=C(C1c2ccccc2[N+]([O-])=O)C(=O)OC)C
884	nitrendipine	0	CCOC(=O)C1=C(C)NC(=C(C1c2cccc(c2)[N+]([O-])=O)C(=O)OC)C
885	nitrocycline	0	CN(C)[C@H]1[C@@H]2C[C@@H]3Cc4c(ccc(O)c4C(=C3C(=O)[C@]2(O)C(=O)\C(=C(N)/O)C1=O)O)[N+]([O-])=O
886	novobiocin	0	CO[C@@H]1[C@@H](OC(N)=O)[C@@H](O)[C@H](Oc2ccc3C(=O)C(=C(O)Oc3c2C)NC(=O)c4ccc(O)c(CC=C(C)C)c4)OC1(C)C
887	oleandomycin	0	COC1CC(OC(C)C1O)O[C@H]2[C@H](C)[C@@H](OC3OC(C)CC(C3O)N(C)C)[C@@H](C)C[C@]4(CO4)C(=O)[C@H](C)[C@@H](O)[C@@H](C)[C@@H](C)OC(=O)[C@@H]2C
888	oxetacillin	0	CC1(C)NC(C(=O)[NH+]1[C@H]2[C@H]3SC(C)(C)[C@@H](N3C2=O)C(O)=O)c4ccc(O)cc4
889	oximonam	0	CO\N=C(C(=O)NC1[C@H](C)N(OCC(O)=O)C1=O)\c2csc(N)n2
890	paclitaxel	0	CC(=O)O[C@H]1C(=O)[C@]2(C)[C@@H](O)C[C@H]3OC[C@@]3(OC(C)=O)C2[C@H](OC(=O)c4ccccc4)[C@]5(O)C[C@H](OC(=O)[C@H](O)[C@@H](NC(=O)c6ccccc6)c7ccccc7)C(=C1C5(C)C)C
891	pecocycline	0	CN(C)[C@H]1[C@@H]2C[C@H]3C(=C(O)c4c(O)cccc4[C@@]3(C)O)C(=O)[C@]2(O)C(=O)\C(=C(/O)NCN5CCCC(C5)C(O)=O)C1=O
892	penamecillin	0	CC(=O)OCOC(=O)C1N2C(SC1(C)C)C(NC(=O)Cc3ccccc3)C2=O
893	penicillin	0	[Na].CC1(C)SC2C(NC(=O)Cc3ccccc3)C(=O)N2C1C(O)=O
894	penimocycline	0	CN(C)[C@H]1[C@@H]2C[C@H]3C(=C(O)c4c(O)cccc4[C@@]3(C)O)C(=O)[C@]2(O)C(=O)\C(=C(/O)NCNC(C(=O)NC5C6SC(C)(C)C(N6C5=O)C(O)=O)c7ccccc7)C1=O
895	phenethicillin	0	CC(Oc1ccccc1)C(=O)NC2C3SC(C)(C)C(N3C2=O)C(O)=O
896	pipacycline	0	CN(C)C1C2CC3C(=C(O)c4c(O)cccc4C3(C)O)C(=O)C2(O)C(=O)\C(=C(/O)NCN5CCN(CCO)CC5)C1=O
897	pirarubicin	0	COc1cccc2C(=O)c3c(O)c4C[C@](O)(C[C@H](O[C@H]5C[C@H](N)[C@H](O[C@H]6CCCCO6)[C@H](C)O5)c4c(O)c3C(=O)c12)C(=O)CO
898	pirbenicillin	0	CC1(C)SC2C(N([C@H](C(=O)NC(=O)CN)c3ccccc3)C(=N)c4ccncc4)C(=O)N2C1C(O)=O
899	piridicillin	0	[Na+].CC1(C)S[C@@H]2[C@H](NC(=O)[C@H](NC(=O)C3=CC=C(NC3=O)c4ccc(cc4)[S](=O)(=O)N(CCO)CCO)c5ccc(O)cc5)C(=O)N2[C@H]1C([O-])=O
900	piroxicillin	0	CC1(C)S[C@@H]2[C@H](NC(=O)[C@H](NC(=O)NC3=CN=C(NC3=O)Nc4ccc(cc4)[S](N)(=O)=O)c5ccc(O)cc5)C(=O)N2[C@H]1C(O)=O
901	pivampicillin	0	CC(C)(C)C(=O)OCOC(=O)[C@@H]1N2[C@H](SC1(C)C)[C@H](NC(=O)[C@H](N)c3ccccc3)C2=O
902	pivenfrine	0	CNCC(O)c1cccc(OC(=O)C(C)(C)C)c1
903	prazocillin	0	Cc1cnn(c1C(=O)N[C@H]2[C@H]3SC(C)(C)[C@@H](N3C2=O)C(O)=O)c4c(Cl)cccc4Cl
904	pristinamycin-ic	0	CC1OC(=O)C(NC(=O)C2CC(=O)CCN2C(=O)C(Cc3ccc(cc3)N(C)C)N(C)C(=O)C4CCCN4C(=O)C(C)NC(=O)C1NC(=O)c5ncccc5O)c6ccccc6
905	propafenone	0	CCCNCC(O)COc1ccccc1C(=O)CCc2ccccc2
906	propicillin	0	CCC(Oc1ccccc1)C(=O)NC2C3SC(C)(C)C(N3C2=O)C(O)=O
907	propikacin	0	NCC1OC(OC2C(N)CC(NC(CO)CO)C(OC3OC(CO)C(O)C(N)C3O)C2O)C(N)C(O)C1O
908	quinacillin	0	CC1(C)S[C@@H]2[C@H](NC(=O)c3nc4ccccc4nc3C(O)=O)C(=O)N2[C@H]1C(O)=O
909	rifabutin	0	CO[C@H]1/C=C/O[C@@]2(C)Oc3c(C)c(O)c4C(=O)C(=C5NC6(CCN(CC6)CC(C)C)N=C5c4c3C2=O)NC(=O)C(=C\C=C\[C@H](C)[C@H](O)[C@@H](C)[C@@H](O)[C@@H](C)[C@H](OC(C)=O)[C@@H]1C)/C
910	rifametane	0	CCN(CC)C(C)=NN=Cc1c(O)c2c3C(=O)C4(C)OC=CC(OC)C(C)C(OC(C)=O)C(C)C(O)C(C)C(O)C(C)C=CC=C(C)C(=O)Nc1c(O)c2c(O)c(C)c3O4
911	rifamexil	0	CCN(CC)c1sc2c3NC(=O)C(=C\C=C\[C@H](C)[C@H](O)[C@@H](C)[C@@H](O)[C@@H](C)[C@H](OC(C)=O)[C@H](C)[C@@H](OC)/C=C/O[C@@]4(C)Oc5c(C)c(O)c(c3O)c(c2n1)c5C4=O)/C
912	rifamide	0	CCN(CC)C(=O)COc1cc2NC(=O)C(=C\C=C\[C@H](C)[C@H](O)[C@@H](C)[C@@H](O)[C@@H](C)[C@H](OC(C)=O)[C@H](C)[C@@H](OC)/C=C/O[C@@]3(C)Oc4c(C)c(O)c(c2O)c1c4C3=O)/C
913	rifampin	0	COC1C=COC5(C)Oc4c(C)c(O)c3c(O)c(NC(=O)C(=CC=CC(C)C(O)C(C)C(O)C(C)C(OC(C)=O)C1C)C)c(C=NN2CCN(C)CC2)c(O)c3c4C5=O
914	rifamycin	0	CO[C@H]1/C=C/O[C@@]2(C)Oc3c(C)c(O)c4c(O)c(NC(=O)C(=C\C=C\[C@H](C)[C@H](O)[C@@H](C)[C@@H](O)[C@@H](C)[C@H](OC(C)=O)[C@@H]1C)/C)cc(O)c4c3C2=O
915	rifapentine	0	CO[C@H]1\C=C\O[C@@]2(C)Oc3c(C)c(O)c4C(=C(NC(=O)C(=C/C=C/[C@H](C)[C@H](O)[C@@H](C)[C@@H](O)[C@@H](C)[C@H](OC(C)=O)[C@@H]1C)\C)C(=C/NN5CCN(CC5)C6CCCC6)\C(=O)c4c3C2=O)O
916	rifaximin	0	CO[C@H]1/C=C/O[C@@]2(C)Oc3c(C)c(O)c4c(O)c(NC(=O)C(=C\C=C\[C@H](C)[C@H](O)[C@@H](C)[C@@H](O)[C@@H](C)[C@H](OC(C)=O)[C@@H]1C)/C)c5n6ccc(C)cc6nc5c4c3C2=O
917	ritipenem	0	[Na+].C[C@@H](O)[C@@H]1[C@H]2SC(=C(N2C1=O)C([O-])=O)COC(N)=O
918	rodorubicin	0	CC[C@@]1(O)C[C@H](O[C@H]2C[C@@H]([C@H](O[C@H]3C[C@@H]4O[C@H]5CC(=O)[C@H](C)O[C@H]5O[C@@H]4[C@H](C)O3)[C@H](C)O2)N(C)C)c6c(O)c7C(=O)c8c(O)cccc8C(=O)c7c(O)c6[C@H]1O[C@H]9C[C@@H]([C@H](O)[C@H](C)O9)N(C)C
919	rotamicillin	0	CC1(C)S[C@@H]2[C@H](NC(=O)[C@H](NC(=O)Cc3ccc(cc3)C4=NCCCN4)c5ccccc5)C(=O)N2[C@H]1C(O)=O
920	roxithromycin	0	CC[C@H]1OC(=O)[C@H](C)[C@@H](O[C@H]2C[C@@](C)(OC)[C@@H](O)[C@H](C)O2)[C@H](C)[C@@H](O[C@@H]3O[C@H](C)C[C@@H]([C@H]3O)N(C)C)[C@](C)(O)C[C@@H](C)\C(=N\OCOCCOC)[C@H](C)[C@@H](O)[C@]1(C)O
921	sanfetrinem	0	COC1CCCC2C3C(C(C)O)C(=O)N3C(=C12)C([O-])=O
922	sarmoxicillin	0	COCOC(=O)C1N2C(SC1(C)C)C(N3C(=O)C(NC3(C)C)c4ccc(O)cc4)C2=O
923	sarpicillin	0	COCOC(=O)[C@@H]1N2[C@H](SC1(C)C)[C@H](N3C(=O)C(NC3(C)C)c4ccccc4)C2=O
924	sedecamycin	0	CC1C2CC(OC(C)=O)\C=C\C(=C\CC(O)/C=C/C(=C/C(NC(=O)C(C)=O)C(C)(C(=O)O2)C1=O)C)C
925	sisomicin	0	CN[C@@H]1[C@@H](O)[C@H](OC[C@]1(C)O)O[C@H]2[C@H](N)C[C@H](N)[C@@H](O[C@H]3OC(=CC[C@H]3N)CN)[C@@H]2O
926	spiramycin	0	COC1C(O)CC(=O)OC(C)C\C=C\C=C\C(OC2CCC(C(C)O2)N(C)C)C(C)CC(CC=O)C1OC3OC(C)C(OC4CC(C)(O)C(O)C(C)O4)C(C3O)N(C)C
927	sulbenicillin	0	CC1(C)S[C@@H]2[C@H](NC(=O)C(c3ccccc3)[S](O)(=O)=O)C(=O)N2[C@H]1C(O)=O
928	sulopenem	0	C[C@@H](O)[C@@H]1[C@H]2SC(=C(N2C1=O)C(O)=O)SC3CC[S](=O)C3
929	sultamicillin	0	CC1(C)S[C@@H]2[C@H](NC(=O)[C@H](N)c3ccccc3)C(=O)N2[C@H]1C(O)=O.CC4(C)[C@@H](N5[C@@H](CC5=O)[S]4(=O)=O)C(O)=O
930	suncillin	0	[Na+].[Na+].CC1(C)S[C@@H]2[C@H](NC(=O)[C@H](N[S]([O-])(=O)=O)c3ccccc3)C(=O)N2[C@H]1C([O-])=O
931	tacrolimus	0	CO[C@@H]1C[C@@H](CC[C@H]1O)/C=C(C)/[C@H]2OC(=O)[C@@H]3CCCCN3C(=O)C(=O)[C@]4(O)O[C@H]([C@H](C[C@@H](C)CC(=C/[C@@H](CC=C)C(=O)C[C@H](O)[C@H]2C)/C)OC)[C@H](C[C@H]4C)OC
932	talampicillin	0	CC1(C)S[C@@H]2[C@H](NC(=O)[C@H](N)c3ccccc3)C(=O)N2[C@H]1C(=O)OC4OC(=O)c5ccccc45
933	tazobactam	0	C[C@]1(Cn2ccnn2)[C@@H](N3[C@@H](CC3=O)[S]1(=O)=O)C(O)=O
934	teicoplanin	0	CCCCCCCCCC(=O)N[C@@H]1[C@@H](O)[C@H](O)[C@@H](CO)O[C@H]1Oc2c3Oc4ccc(C[C@H]5NC(=O)[C@H](N)c6ccc(O)c(Oc7cc(O)cc(c7)[C@H](NC5=O)C(=O)N[C@H]8C(=O)N[C@H]9C(=O)N[C@@H]([C@H](O[C@@H]%10O[C@H](CO)[C@@H](O)[C@H](O)[C@H]%10NC(C)=O)c%11ccc(Oc2cc8c3)c(Cl)c%11)C(=O)N[C@@H](C(O)=O)c%12cc(O)cc(O[C@H]%13O[C@H](CO)[C@@H](O)[C@H](O)[C@@H]%13O)c%12c%14cc9ccc%14O)c6)cc4Cl
935	temocillin	0	CO[C@]1(NC(=O)C(C(O)=O)c2cscc2)[C@H]3SC(C)(C)[C@@H](N3C1=O)C(O)=O
936	theodrenaline	0	CN1C(=O)N(C)c2ncn(CCNCC(O)c3ccc(O)c(O)c3)c2C1=O
937	thiphencillin	0	CC1(C)SC2C(NC(=O)CSc3ccccc3)C(=O)N2C1C(O)=O
938	tigemonam	0	CC1(C)[C@H](NC(=O)C(=N\OCC(O)=O)/c2csc(N)n2)C(=O)N1O[S](O)(=O)=O
939	tobicillin	0	CC(C)C(=O)OCc1cccc(OC(=O)[C@@H]2N3[C@H](SC2(C)C)[C@H](NC(=O)Cc4ccccc4)C3=O)c1
940	tobramycin	0	NC[C@H]1O[C@H](O[C@@H]2[C@@H](N)C[C@@H](N)[C@H](O[C@H]3O[C@H](CO)[C@@H](O)[C@H](N)[C@H]3O)[C@H]2O)[C@H](N)C[C@@H]1O
941	tolcapone	0	Cc1ccc(cc1)C(=O)c2cc(O)c(O)c(c2)[N+]([O-])=O
942	troleandomycin	0	CO[C@H]1C[C@@H](O[C@@H](C)[C@@H]1OC(C)=O)O[C@H]2[C@H](C)[C@@H](O[C@@H]3O[C@H](C)C[C@@H]([C@H]3OC(C)=O)N(C)C)[C@@H](C)C[C@@]4(CO4)C(=O)[C@H](C)[C@@H](OC(C)=O)[C@@H](C)[C@@H](C)OC(=O)[C@@H]2C
943	trospectomycin	0	CCCC[C@@H]1CC(=O)[C@]2(O)O[C@@H]3[C@@H](NC)[C@@H](O)[C@@H](NC)[C@H](O)[C@H]3O[C@@H]2O1
944	tymazoline	0	CC(C)c1ccc(C)cc1OCC2=NCCN2
945	vindesine	0	CC[C@]1(O)C[C@H]2CN(CCc3c([nH]c4ccccc34)[C@@](C2)(C(=O)OC)c5cc6c(cc5OC)N(C)[C@H]7[C@](O)([C@H](O)[C@]8(CC)C=CCN9CC[C@]67[C@H]89)C(N)=O)C1
946	virginiamycin-factor-m1	0	CC(C)C1OC(=O)C2=CCCN2C(=O)c3coc(CC(=O)CC(O)\C=C(C)/C=C\CNC(=O)\C=C/C1C)n3
947	xantocillin	0	Oc1ccc(cc1)/C=C([N+]#[C-])/C(=C/c2ccc(O)cc2)[N+]#[C-]
948	zorubicin	0	[Cl-].COc1cccc2C(=O)c3c(O)c4C[C@](O)(C[C@H](O[C@H]5C[C@H](N)[C@H](O)[C@H](C)O5)c4c(O)c3C(=O)c12)/C(C)=N/NC(=O)c6ccccc6.[H+]
949	cryofluorane	1	ClC(C(F)(F)Cl)(F)F
950	gacyclidine	1	[C@@]3(C1=CC=CS1)(N2CCCCC2)[C@H](CCCC3)C
951	fenetylline	1	[H+].C1=NC3=C([N]1CCNC(CC2=CC=CC=C2)C)C(=O)N(C(=O)N3C)C.[Cl-]
952	acaprazine	1	C1=C(Cl)C=CC(=C1N2CCN(CCCNC(C)=O)CC2)Cl
953	acebrochol	1	[C@]34([C@H]([C@H]2[C@@H]([C@@]1(C([C@@H](C(CC1)OC(C)=O)Br)[C@@H](C2)Br)C)CC3)CC[C@@H]4[C@@H](CCCC(C)C)C)C
954	acecarbromal	1	C(C(C(NC(NC(C)=O)=O)=O)(CC)Br)C
955	acefurtiamine	1	C2=C(CN(C(=C(SC(=O)C1=CC=CO1)\CCOC(=O)COC(=O)C)/C)C=O)C(=NC(=N2)C)N
956	aceglutamide	1	C(C(NC(C)=O)C(O)=O)CC(N)=O
957	aceperone	1	C1=CC=CC=C1C3(CCN(CCCC(C2=CC=C(F)C=C2)=O)CC3)CNC(C)=O
958	acetaminosalol	1	C2=C(C(OC1=CC=C(C=C1)NC(C)=O)=O)C(=CC=C2)O
959	acetazolamide	1	CC(NC1=NN=C(S1)[S](N)(=O)=O)=O
960	acetiamine	1	C1=NC(=NC(=C1CN(C(=C(\CCOC(C)=O)SC(C)=O)/C)C=O)N)C
961	acetorphan/racecadotril/ecadotril	1	C2=C(CC(C(NCC(OCC1=CC=CC=C1)=O)=O)CSC(C)=O)C=CC=C2
962	acetorphine	1	[C@H]23OC1=C(OC(=O)C)C=CC6=C1C25C4(C[C@@H](C3(OC)C=C4)[C@](O)(CCC)C)C(N(CC5)C)C6
963	acetylmethadol/levacetylmethadol/alphacetylmethadol/betacetylmethadol	1	C2=C(C(C1=CC=CC=C1)(C(OC(=O)C)CC)CC(N(C)C)C)C=CC=C2
964	acevaltrate	1	[C@]12(OC1)[C@@H]3C(=C[C@@H]2OC(=O)CC(OC(=O)C)(C)C)C(=CO[C@H]3OC(=O)CC(C)C)COC(=O)C
965	acrocinonide	1	[C@]12(OC(O[C@@H]1CC3C2(CC(O)C4(F)C3CCC5=CC(=O)C=CC45C)C)C=C)C(=O)CO
966	acyclovir/aciclovir	1	C1=NC2=C([N]1COCCO)NC(=NC2=O)N
967	adafenoxate	1	C1=CC(=CC=C1OCC(OCCNC23CC4CC(C2)CC(C3)C4)=O)Cl
968	adatanserin	1	C1=NC(=NC=C1)N5CCN(CCNC(C23CC4CC(C2)CC(C3)C4)=O)CC5
969	alaproclate	1	C1=CC(=CC=C1CC(OC(C(C)N)=O)(C)C)Cl
970	alclometasone-dipropionate	1	[C@@]4([C@@]3([C@H]([C@H]2[C@@H]([C@@]1(C(=CC(=O)C=C1)C[C@H]2Cl)C)[C@H](C3)O)C[C@H]4C)C)(C(COC(CC)=O)=O)OC(CC)=O
971	alentemol	1	C1=C3C2=C(C=C1O)C=CC=C2CC(C3)N(CCC)CCC
972	alfadolone	1	[C@@H]12C4([C@@H](CCC1[C@H]3C(CC2=O)(C(CC3)C(=O)CO)C)C[C@H](O)CC4)C
973	alfaxalone/renanolone	1	[C@@H]23[C@H]([C@H]1[C@]([C@@H](C(C)=O)CC1)(C)CC2=O)CC[C@@H]4[C@@]3(CC[C@H](C4)O)C
974	algestone-acetonide	1	CC14C5(C(CC1C3C(C2(C(=CC(=O)CC2)CC3)C)CC4)OC(O5)(C)C)C(C)=O
975	aliflurane	1	COC1(C(F)(F)C1(F)Cl)F
976	alletorphine	1	[C@@](O)(C5C6(OC)C2OC1=C(O)C=CC4=C1C23C(C(N(CC3)CC=C)C4)(C5)C=C6)(CCC)C
977	allomethadione	1	C(N1C(C(C)OC1=O)=O)C=C
978	almoxatone	1	[C@H]3(CN(C2=CC=C(OCC1=CC=CC(=C1)Cl)C=C2)C(O3)=O)CNC
979	alnespirone	1	[H+].C4=C3OCC(N(CCCCN1C(=O)CC2(CC1=O)CCCC2)CCC)CC3=C(OC)C=C4.[Cl-]
980	alonimid	1	C1=CC=CC3=C1C2(C(NC(=O)CC2)=O)CCC3=O
981	aloracetam	1	C1=C([N](C(=C1C=O)C)CCNC(C)=O)C
982	alozafone	1	C1=C(C(=CC=C1Cl)N(C(CN(C(CC#N)C)C)=O)C)C(C2=C(C=CC=C2)F)=O
983	alphameprodine/betameprodine	1	[C@]2(C1=CC=CC=C1)([C@H](CN(C)CC2)CC)OC(CC)=O
984	alphamethadol	1	[C@H](C(C1=CC=CC=C1)(C2=CC=CC=C2)C[C@H](N(C)C)C)(CC)O
985	alpiropride	1	C1=C(C(=CC(=C1[S](NC)(=O)=O)N)OC)C(NCC2N(CCC2)CC=C)=O
986	alrestatin	1	C1=CC=C3C2=C1C(N(CC(O)=O)C(C2=CC=C3)=O)=O
987	amcinafal	1	[C@H]23C([C@@]1(OC(O[C@@H]1C2)(CC)CC)C(=O)CO)(C[C@H](O)[C@@]4(F)C3CCC5=CC(=O)C=CC45C)C
988	amcinafide	1	[C@H]24C([C@@]1(O[C@@](O[C@@H]1C2)(C3=CC=CC=C3)C)C(=O)CO)(C[C@H](O)[C@@]5(F)C4CCC6=CC(=O)C=CC56C)C
989	amcinonide	1	[C@@]45([C@@]3([C@H]([C@H]2[C@]([C@@]1(C(=CC(=O)C=C1)CC2)C)(F)[C@H](C3)O)C[C@H]4OC6(O5)CCCC6)C)C(COC(C)=O)=O
990	amelometasone	1	[C@H]12[C@@]([C@](OC(=O)CC)([C@H](C1)C)C(=O)COC)(C[C@H](O)[C@@]3(F)[C@H]2CCC4=CC(=O)C=C[C@]34C)C
991	ameltolide	1	C1=C(C(=C(C=C1)C)NC(C2=CC=C(N)C=C2)=O)C
992	amesergide	1	[C@H]4(CC3C2=C1C(=C[N](C1=CC=C2)C(C)C)CC3N(C4)C)C(NC5CCCCC5)=O
993	amfetaminil	1	C2=C(C(NC(CC1=CC=CC=C1)C)C#N)C=CC=C2
994	amineptine	1	C3=C2C([NH2+]CCCCCCC(O)=O)C1=CC=CC=C1CCC2=CC=C3.[Cl-]
995	amisulpride	1	C1=C([S](CC)(=O)=O)C(=CC(=C1C(NCC2N(CCC2)CC)=O)OC)N
996	amitriptylinoxide	1	C1=CC=CC2=C1C(C3=C(CC2)C=CC=C3)=CCC[N+](C)(C)[O-]
997	amixetrine	1	C1=CC=CC=C1C(CN2CCCC2)OCCC(C)C
998	amperozide	1	C3=C(C(C1=CC=C(C=C1)F)CCCN2CCN(C(NCC)=O)CC2)C=CC(=C3)F
999	amphenidone	1	C1=C(C=CC=C1N2C(C=CC=C2)=O)N
1000	ampyzine	1	CN(C)c1cnccn1
1001	amylene-hydrate	1	C(C(C)(C)O)C
1002	anileridine	1	C3=C(CCN1CCC(CC1)(C2=CC=CC=C2)C(OCC)=O)C=CC(=C3)N
1003	aniracetam	1	C1=CC(=CC=C1C(N2C(CCC2)=O)=O)OC
1004	anseculin	1	COc2cc1oc(=O)c(C)c(C)c1cc2OCCCN3CCN(CC3)c4ccccc4OC
1005	apadoline	1	[C@H](N1C3=C(SC2=C1C=CC=C2)C=CC(=C3)C(=O)NCCC)(CN4CCCC4)C
1006	aprobarbital	1	C(C1(C(NC(=O)NC1=O)=O)C(C)C)C=C
1007	aripiprazole	1	C1=C4C(=CC=C1OCCCCN3CCN(C2=CC=CC(=C2Cl)Cl)CC3)CCC(N4)=O
1008	ascorbic-acid	1	C(O)C(O)C1OC(=C(O)C1=O)O
1009	aspirin	1	C1=CC=CC(=C1C(O)=O)OC(C)=O
1010	atolide	1	C1=CC=CC(=C1C(NC2=C(C=C(N(CC)CC)C=C2)C)=O)N
1011	atromepine	1	C1=CC=CC=C1C(C(OC2CC3N(C)C(C2)CC3)=O)(CO)C
1012	atropine-oxide	1	C1=CC=CC=C1C(C(OC2CC3[N+](C(C2)CC3)(C)[O-])=O)CO
1013	avizafone	1	[C@@H](C(NCC(N(C1=CC=C(C=C1C(C2=CC=CC=C2)=O)Cl)C)=O)=O)(CCCCN)N
1014	axamozide	1	C1=CC(=CC5=C1N(C4CCN(CC3OC2=C(C=CC=C2)OC3)CC4)C(N5)=O)Cl
1015	azabon	1	C1=CC(=CC=C1[S](N2CC3CCC(C2)CC3)(=O)=O)N
1016	azabuperone	1	C1=CC(=CC=C1C(CCCN2CC3N(CC2)CCC3)=O)F
1017	azacyclonol	1	C3=C(C(O)(C1=CC=CC=C1)C2CCNCC2)C=CC=C3
1018	azaloxan	1	O=C1NCCN1C4CCN(CCC3COc2ccccc2O3)CC4
1019	azaquinzole	1	C1=CC=CC2=C1C3N(CC2)CCNC3
1020	azepindole	1	C1=CC=CC2=C1[N]3C(=C2)CNCCC3
1021	azipramine	1	CN(CCc2cc3cccc4CCc1ccccc1n2c34)Cc5ccccc5
1022	balaperidone	1	[C@H]13[C@H](C[C@@H]1C2=CC=C(F)C=C2)CN(C3)CCN4C(=O)C5=C(NC4=O)C=CC=C5
1023	bamifylline	1	C1=CC=CC=C1CC2=NC3=C([N]2CCN(CCO)CC)C(N(C)C(N3C)=O)=O
1024	barbital	1	C(C1(C(NC(=O)NC1=O)=O)CC)C
1025	batelapine	1	C1=CC=CC3=C1N=C([N]2C(=NC(=N2)C)C3)N4CCN(C)CC4
1026	beclamide	1	C1=CC=CC=C1CNC(CCCl)=O
1027	beclomethasone/beclometasone	1	[C@]23([C@H]([C@H]1[C@]([C@](C(CO)=O)(O)[C@H](C1)C)(C)C[C@@H]2O)CCC4=CC(=O)C=C[C@]34C)Cl
1028	befloxatone	1	[C@@H]2(CN(C1=CC=C(C=C1)OCC[C@H](C(F)(F)F)O)C(O2)=O)COC
1029	bemegride	1	C(C1(CC(NC(C1)=O)=O)C)C
1030	benfotiamine	1	C2=C(CN(C(=C(SC(=O)C1=CC=CC=C1)/CCO[P](=O)(O)O)/C)C=O)C(=NC(=N2)C)N
1031	benorilate	1	C1=CC=CC(=C1C(OC2=CC=C(NC(C)=O)C=C2)=O)OC(C)=O
1032	bentazepam	1	C4=C(C2=C1C3=C(SC1=NC(=O)CN2)CCCC3)C=CC=C4
1033	bentiamine	1	C3=C(C(SC(/CCOC(C1=CC=CC=C1)=O)=C(N(CC2=C(N=C(N=C2)C)N)C=O)/C)=O)C=CC=C3
1034	benzaprinoxide	1	C1=CC=C(Cl)C3=C1\C(C2=CC=CC=C2C=C3)=C/CC[N+]([O-])(C)C
1035	benzindopyrine	1	[Cl].C1=CC=CC2=C1[N](C=C2CCC3=CC=NC=C3)CC4=CC=CC=C4
1036	benzyl-alcohol	1	C(C1=CC=CC=C1)O
1037	berupipam	1	[C@@H]4(C1=C2C(=CC(=C1)Br)CCO2)C3=C(C=C(Cl)C(=C3)O)CCN(C4)C
1038	bervastatin	1	[C@H](O)(/C=C/C1=C(C3=C(OC12CCCC2)C=CC=C3)C4=CC=C(F)C=C4)C[C@H](O)CC(OCC)=O
1039	betamethasone-acibutate	1	[C@]4([C@@]3([C@H]([C@H]2[C@]([C@@]1(C(=CC(=O)C=C1)CC2)C)(F)[C@H](C3)O)C[C@@H]4C)C)(OC(C5=CC=CC=C5)=O)C(CO)=O
1040	betamethasone-benzoate	1	[C@]14([C@@]([C@@H](C)C[C@H]1[C@H]3[C@]([C@@]2(C(=CC(=O)C=C2)CC3)C)(F)[C@H](C4)O)(OC(CCCC)=O)C(CO)=O)C
1041	binospirone	1	O=C2CC1(CCCC1)CC(=O)N2CCNCC4COc3ccccc3O4
1042	biotin	1	C(C2C1C(NC(N1)=O)CS2)CCCC(O)=O
1043	bipenamol	1	S1[C@H]4N(CC1(C2CN3[C@H](S2)CC3=O)O)C(C4)=O
1044	biriperone	1	C1=CC=CC2=C1C4=C([NH]2)CN3CCN(CC3C4)CCCC(C5=CC=C(C=C5)F)=O
1045	bisbentiamine	1	C1=NC(=NC(=C1CN(C(=C(SSC(=C(\C)N(C=O)CC2=C(N)N=C(C)N=C2)/CCOC(=O)C3=CC=CC=C3)/CCOC(=O)C4=CC=CC=C4)\C)C=O)N)C
1046	bisorcic	1	[C@H](CCCNC(C)=O)(C(O)=O)NC(C)=O
1047	blonanserin	1	C1=C(C3=C(N=C1N2CCN(CC)CC2)CCCCCC3)C4=CC=C(F)C=C4
1048	bremazocine	1	[C@@]23(C([C@H](N(CC1(CC1)O)CC2)CC4=C3C=C(C=C4)O)(C)C)CC
1049	brofoxine	1	C1=CC(=CC2=C1NC(=O)OC2(C)C)Br
1050	bromisoval	1	CC(C(C(NC(N)=O)=O)Br)C
1051	bromoform	1	C(Br)(Br)Br
1052	brosotamide	1	C1=C(C(=C(C=C1Br)C)O)C(N)=O
1053	brosuximide	1	C2=C(C1C(NC(C1)=O)=O)C=CC=C2Br
1054	brotizolam	1	C1=C(Br)SC2=C1C(=NCC3=NN=C([N]23)C)C4=C(C=CC=C4)Cl
1055	buciclovir	1	[C@@H](CC[N]2C1=C(C(N=C(N1)N)=O)N=C2)(CO)O
1056	butacetin	1	C1=C(C=CC(=C1)NC(C)=O)OC(C)(C)C
1057	butaclamol	1	[C@]1(O)(C[C@@H]4N(CC1)C[C@@H]2C5=C(CCC3=CC=CC=C23)C=CC=C45)C(C)(C)C.[H+].[Cl-]
1058	butaperazine	1	C1=C(C(CCC)=O)C=CC3=C1N(C2=C(C=CC=C2)S3)CCCN4CCN(C)CC4
1059	butoctamide	1	C(C(CCCC)CC)NC(CC(C)O)=O
1060	butorphanol	1	[C@]235[C@]([C@H](N(CC1CCC1)CC2)CC4=C3C=C(O)C=C4)(CCCC5)O
1061	cabergoline	1	[C@@H]34C1=CC=CC2=C1C(=C[NH]2)C[C@H]3N(C[C@@H](C4)C(N(C(NCC)=O)CCCN(C)C)=O)CC=C
1062	cafedrine	1	C1=NC3=C([N]1CCNC(C(C2=CC=CC=C2)O)C)C(N(C)C(N3C)=O)=O
1063	camazepam	1	C1=C(Cl)C=CC2=C1C(=NC(OC(N(C)C)=O)C(N2C)=O)C3=CC=CC=C3
1064	camphor	1	CC12C(C(CC1=O)CC2)(C)C
1065	caproxamine	1	C1=C(C(=CC=C1C(/CCCCC)=N\OCCN)C)N
1066	captodiame	1	C1=CC(=CC=C1C(C2=CC=CC=C2)SCCN(C)C)SCCCC
1067	carbubarb	1	C(C1(C(NC(=O)NC1=O)=O)CCCC)COC(N)=O
1068	carburazepam	1	C1=C(Cl)C=CC2=C1C(N(CC(=O)N2C)C(N)=O)C3=CC=CC=C3
1069	carfimate	1	C1=C(C(OC(N)=O)C#C)C=CC=C1
1070	carmantadine	1	O=C(C4N(C12CC3CC(C1)CC(C2)C3)CC4)O
1071	caroxazone	1	C1=CC=CC2=C1CN(CC(N)=O)C(O2)=O
1072	carperone	1	C2=C(C(CCCN1CCC(OC(NC(C)C)=O)CC1)=O)C=CC(=C2)F
1073	carphenazine/carfenazine	1	C1=C(C=CC3=C1N(CCCN2CCN(CC2)CCO)C4=C(S3)C=CC=C4)C(CC)=O
1074	carzenide	1	C1=C(C=CC(=C1)[S](N)(=O)=O)C(O)=O
1075	cathinone	1	[C@@H](C(C1=CC=CC=C1)=O)(C)N
1076	cebaracetam	1	C1=CC(=CC=C1C3CN(CC(N2CC(NCC2)=O)=O)C(C3)=O)Cl
1077	celucloral	1	OC1OC(COCCOC(O)C(Cl)(Cl)Cl)C(OC2OC(COCCOCCOC(O)C(Cl)(Cl)Cl)CC(OC(O)C(Cl)(Cl)Cl)C2O)C(OCCOCCOC(O)C(Cl)(Cl)Cl)C1O
1078	cerivastatin	1	[C@@H](/C=C/C1=C(N=C(C(=C1C2=CC=C(C=C2)F)COC)C(C)C)C(C)C)(C[C@H](CC(O)=O)O)O
1079	cetohexazine	1	CC1=CC(=NNC1=O)C
1080	cetophenicol/cetofenicol	1	C1=C(C(O)C(CO)NC(C(Cl)Cl)=O)C=CC(=C1)C(=O)C
1081	cetotiamine	1	C1=C(CN(C(=C(SC(OCC)=O)/CCOC(OCC)=O)/C)C=O)C(=NC(=N1)C)N
1082	chloralose	1	[C@@H]2(OC1O[C@@H](O[C@@H]1[C@H]2O)C(Cl)(Cl)Cl)[C@H](O)CO
1083	chlorhexadol/chloralodol	1	C(C(OC(C(Cl)(Cl)Cl)O)C)C(C)(C)O
1084	chlormezanone	1	C1=CC(=CC=C1C2[S](CCC(N2C)=O)(=O)=O)Cl
1085	chloroform	1	C(Cl)(Cl)Cl
1086	chloroprednisone-acetate	1	[C@H]24[C@H]1[C@@]([C@](C(COC(C)=O)=O)(O)CC1)(CC([C@@H]2[C@@]3(C(=CC(=O)C=C3)[C@H](C4)Cl)C)=O)C
1087	chromocarb	1	C1=C2C(=CC=C1)C(C=C(O2)C(O)=O)=O
1088	ciclesonide	1	[C@@]45([C@@]3([C@H]([C@H]2[C@@H]([C@@]1(C(=CC(=O)C=C1)CC2)C)[C@H](C3)O)C[C@H]4O[C@H](O5)C6CCCCC6)C)C(COC(C(C)C)=O)=O
1089	ciclotizolam	1	C1=C(SC2=C1C(=NCC3=NN=C([N]23)C4CCCCC4)C5=CC=CC=C5Cl)Br
1090	cicortonide	1	[C@H]23C([C@@]1(OC(O[C@@H]1C2)(C)C)C(=O)COC(=O)C)(CC(O)[C@@]4(F)C3CC(=C5C4(CCC(=C5)OCCCl)C)C#N)C
1091	cilobamine	1	[C@@]1([C@H](C2CCC1CC2)NC(C)C)(C3=CC(=C(C=C3)Cl)Cl)O
1092	cimemoxin	1	C(C1CCCCC1)NN
1093	cimepanol	1	CC(C(C1CCCCC1)O)C
1094	cimoxatone	1	C1=CC(=CC=C1N2CC(COC)OC2=O)OCC3=CC(=CC=C3)C#N
1095	cinoctramide	1	C1=C(C(=C(C=C1\C=C\C(N2CCCCCCC2)=O)OC)OC)OC
1096	cinolazepam	1	C1=C(Cl)C=CC2=C1C(=NC(O)C(N2CCC#N)=O)C3=CC=CC=C3F
1097	ciprazafone	1	C1=C(Cl)C=CC(=C1C(C2=C(C=CC=C2)Cl)=O)N(C(CNC3CC3)=O)C
1098	ciprocinonide	1	[C@]34([C@H](C2[C@@](F)([C@@]1(C(=CC(=O)C=C1)[C@@H](F)C2)C)[C@@H](O)C3)C[C@H]5OC(O[C@@]45C(=O)COC(=O)C6CC6)(C)C)C
1099	citatepine	1	C1=C(C#N)C=CC3=C1C4=C(C2=C(C=CC=C2)S3)CCN(CC4)C
1100	clebopride	1	C1=C(C(=CC(=C1Cl)N)OC)C(NC3CCN(CC2=CC=CC=C2)CC3)=O
1101	clidafidine	1	C1=C(C(=C(C=C1)Cl)NC2=NCCO2)Cl
1102	clobetasone	1	[C@@]23(F)[C@H]([C@H]1[C@@]([C@@]([C@H](C1)C)(O)C(=O)CCl)(CC2=O)C)CCC4=CC(=O)C=C[C@]34C
1103	clobetasone-butyrate	1	[C@]4([C@@]3([C@H]([C@H]2[C@]([C@@]1(C(=CC(=O)C=C1)CC2)C)(F)C(C3)=O)C[C@@H]4C)C)(OC(CCC)=O)C(CCl)=O
1104	clocapramine	1	C1=C(Cl)C=CC4=C1N(CCCN3CCC(N2CCCCC2)(CC3)C(N)=O)C5=C(CC4)C=CC=C5
1105	clocortolone	1	[C@@]24(Cl)C1(C(=CC(=O)C=C1)[C@@H](F)CC2C3C(C([C@@H](C3)C)C(=O)CO)(CC4O)C)C
1106	clocortolone-acetate	1	[C@H]2(C1=CC(C=C[C@@]1(C4([C@@H](C2)[C@@H]3C[C@H]([C@H](C(COC(=O)C)=O)[C@@]3(C)C[C@@H]4O)C)Cl)C)=O)F
1107	clocortolone-pivalate	1	[C@@]24(Cl)C1(C(=CC(=O)C=C1)[C@@H](F)CC2C3C(C([C@@H](C3)C)C(=O)COC(=O)C(C)(C)C)(CC4O)C)C
1108	clodazon	1	C1=C(Cl)C=CC3=C1N(C2=CC=CC=C2)C(=O)N3CCCN(C)C
1109	clofenciclan	1	C2=C(C1(OCCN(CC)CC)CCCCC1)C=CC(=C2)Cl
1110	clofluperol	1	C1=C(C(=CC=C1C3(CCN(CCCC(C2=CC=C(F)C=C2)=O)CC3)O)Cl)C(F)(F)F
1111	clopenthixol/zuclopenthixol	1	C1=C(Cl)C=CC3=C1\C(C2=C(C=CC=C2)S3)=C/CCN4CCN(CCO)CC4
1112	cloperidone	1	C1=CC=CC4=C1C(N(CCCN3CCN(C2=CC(=CC=C2)Cl)CC3)C(N4)=O)=O
1113	cloprednol	1	[C@H]24[C@H]1[C@@]([C@](C(CO)=O)(O)CC1)(C[C@@H]([C@@H]2[C@@]3(C(=CC(=O)C=C3)C(=C4)Cl)C)O)C
1114	clorethate/cloretate	1	C(C(Cl)(Cl)Cl)OC(OCC(Cl)(Cl)Cl)=O
1115	clorgiline	1	C1=C(C(=CC(=C1)Cl)Cl)OCCCN(CC#C)C
1116	cloroperone	1	C3=C(C(C2CCN(CCCC(C1=CC=C(F)C=C1)=O)CC2)=O)C=CC(=C3)Cl
1117	clorotepine	1	C1=C(Cl)C=CC4=C1C(N2CCN(C)CC2)CC3=C(C=CC=C3)S4
1118	clotiazepam	1	C1=C(CC)SC2=C1C(=NCC(N2C)=O)C3=CC=CC=C3Cl
1119	cloticasone(cloticasone-propionate)	1	[C@]34([C@H](C2[C@@](F)([C@@]1(C(=CC(=O)C=C1)[C@@H](F)C2)C)[C@@H](O)C3)C[C@H]([C@]4(OC(=O)CC)C(SCCl)=O)C)C
1120	clotixamide(clotixamide)	1	CNC(=O)CCN1CCN(CCC=C2c3ccccc3Sc3ccc(cc23)Cl)CC1
1121	cogazocine	1	C1=C(O)C=CC4=C1C3(C(C(N(CC2CCC2)CC3)C4)(C)C)CC
1122	conorphone(conorfone)	1	[C@H]12C5CC4=C3[C@]1([C@H](C(C[C@@H]2CC)=O)OC3=C(C=C4)OC)CCN5CC6CC6
1123	cormetasone	1	CC1CC2C3CC(F)(F)C4=CC(=O)C=C[C@]4(C)C3(F)C(O)CC2(C)C1(O)C(=O)CO
1124	cortexolone(cortodoxonecortifen)	1	C(O)C(=O)C4(O)C3(C(C2C(C1(C(=CC(=O)CC1)CC2)C)CC3)CC4)C
1125	cortisone-acetate	1	[C@]34([C@H]([C@H]2[C@@H]([C@@]1(C(=CC(=O)CC1)CC2)C)C(C3)=O)CC[C@@]4(C(COC(C)=O)=O)O)C
1126	cortisuzol	1	[C@H]37[C@H]2[C@@]([C@](C(COC(C1=CC(=CC=C1)[S](O)(=O)=O)=O)=O)(O)[C@@H](C2)C)(C[C@@H]([C@@H]3[C@@]4(C(=CC5=C(C4)C=N[N]5C6=CC=CC=C6)C(=C7)C)C)O)C
1127	cortivazol	1	[C@H]26[C@H]1[C@@]([C@](C(COC(C)=O)=O)(O)[C@@H](C1)C)(C[C@@H]([C@@H]2[C@@]3(C(=CC4=C(C3)C=N[N]4C5=CC=CC=C5)C(=C6)C)C)O)C
1128	cotinine	1	C1=CC=NC=C1C2N(C(=O)CC2)C
1129	cotriptyline	1	C1=CC=CC2=C1C(C3=C(CC2)C=CC=C3)=CC(CN(C)C)=O
1130	crilvastatin	1	CC2(CC(OC(C1NC(=O)CC1)=O)CC(C2)C)C
1131	crotetamide	1	C(C(N(C(\C=C\C)=O)CC)C(N(C)C)=O)C
1132	cyclarbamate	1	C1=CC=CC=C1NC(OCC3(COC(NC2=CC=CC=C2)=O)CCCC3)=O
1133	cyclindole(ciclindole)	1	C1=CC=CC2=C1C3=C([NH]2)CCC(C3)N(C)C
1134	cyclobarbital	1	C(C2(C1=CCCCC1)C(NC(=O)NC2=O)=O)C
1135	cyclobenzaprine	1	C1=CC=CC2=C1C(C3=C(C=C2)C=CC=C3)=CCCN(C)C
1136	cyclopregnol	1	[C@]23(C1(C(C1)CC2)[C@H](O)C[C@@H]4[C@@H]3CC[C@]5([C@H]4CC[C@@H]5C(=O)C)C)C
1137	cycotiamine	1	C1=NC(=NC(=C1CN(C(/C)=C2\CCOC(=O)S2)C=O)N)C
1138	cyheptamide	1	C1=CC=CC3=C1C(C2=C(C=CC=C2)CC3)C(N)=O
1139	cyprenorphine	1	[C@@]135C67[C@@H](N(CC1)CC2CC2)CC4=CC=C(O)C(=C34)O[C@@H]5C(OC)(C(C6)C(O)(C)C)C=C7
1140	cyprodenate	1	C(C1CCCCC1)CC(OCCN(C)C)=O
1141	cyprolidol	1	C4=C(C(C2C(C1=CC=NC=C1)C2)(C3=CC=CC=C3)O)C=CC=C4
1142	cyproximide(ciproximide)	1	C1=CC(=CC=C1C23C(C(=O)NC2=O)C3)Cl
1143	dacemazine	1	C1=CC=CC3=C1N(C2=C(C=CC=C2)S3)C(CN(C)C)=O
1144	dazadrol	1	C1=CC(=CC=C1C(C2=NCCN2)(C3=NC=CC=C3)O)Cl
1145	decimemide	1	C1=C(C(N)=O)C=C(C(=C1OC)OCCCCCCCCCC)OC
1146	delfaprazine	1	C1=C(C(=CC=C1C)CC2=CC=CC=C2)N3CCNCC3
1147	demoxepam	1	C3=C(C1=C2C(=NC(=O)CN1O)C=CC(=C2)Cl)C=CC=C3
1148	denbufylline	1	C1=NC2=C([N]1CC(C)=O)C(N(CCCC)C(N2CCCC)=O)=O
1149	deprodone	1	CC(=O)C3(O)CCC4C2CCC1=CC(=O)C=CC1(C)C2C(O)CC34C
1150	desciclovir	1	C1=NC(=NC2=C1N=C[N]2COCCO)N
1151	descinolone(descinolone-acetonide)	1	[C@H]34[C@H]2[C@@](F)([C@@]1(C(=CC(=O)C=C1)CC2)C)[C@@H](O)C[C@@]3([C@](O)([C@H](O)C4)C(=O)C)C
1152	desonide	1	[C@]12(OC(O[C@@H]1C[C@@H]3C2(CC(O)[C@H]4C3CCC5=CC(=O)C=CC45C)C)(C)C)C(=O)CO
1153	desoximetasone	1	[C@H]23[C@@]([C@@]1(C(=CC(=O)C=C1)CC2)C)([C@H](C[C@]4([C@H]3C[C@@H](C)[C@@H]4C(CO)=O)C)O)F
1154	detomidine	1	C2=C(CC1=CN=C[NH]1)C(=C(C=C2)C)C
1155	dexamethasone-acefurate	1	[C@]4([C@@]3([C@H]([C@H]2[C@]([C@@]1(C(=CC(=O)C=C1)CC2)C)(F)[C@H](C3)O)C[C@H]4C)C)(OC(C5=CC=CO5)=O)C(COC(C)=O)=O
1156	dexamisole	1	[C@@H]3(C1=CC=CC=C1)CN2CCSC2=N3
1157	deximafen(imafen)	1	C3=C(C1N2C(=NC1)NCC2)C=CC=C3
1158	dexoxadrol(dioxadrolandlevoxadrol)	1	[C@@H]1(NCCCC1)[C@@H]2OC(OC2)(C3=CC=CC=C3)C4=CC=CC=C4
1159	dichlorisone	1	[C@@]23(Cl)C(C1C([C@](O)(CC1)C(=O)CO)(CC2Cl)C)CCC4=CC(=O)C=CC34C
1160	dichlorisone-acetate	1	[C@@]23(Cl)C(C1C([C@](O)(CC1)C(=O)COC(=O)C)(CC2Cl)C)CCC4=CC(=O)C=CC34C
1161	Dichloromethane(methylene-chloride)	1	ClCCl
1162	diclometide	1	C1=C(Cl)C=C(C(=C1C(NCCN(CC)CC)=O)OC)Cl
1163	didrovaltrate	1	[C@]23([C@@H]1[C@@H](C(=CO[C@H]1OC(=O)CC(C)C)COC(=O)CC(C)C)C[C@@H]2OC(=O)C)OC3
1164	difebarbamate	1	C2=C(C1(C(N(C(=O)N(C1=O)CC(COCCCC)OC(N)=O)CC(COCCCC)OC(N)=O)=O)CC)C=CC=C2
1165	difluanine(difluanazine)	1	C4=C(C(C1=CC=C(C=C1)F)CCCN3CCN(CCNC2=CC=CC=C2)CC3)C=CC(=C4)F
1166	diflucortolone	1	[C@@]24(F)C1(C(=CC(=O)C=C1)[C@@H](F)CC2C3C(C([C@@H](C3)C)C(=O)CO)(CC4O)C)C
1167	diflucortolone-pivalate	1	[C@H]23[C@@]([C@@]1(C(=CC(=O)C=C1)[C@H](C2)F)C)([C@H](C[C@]4([C@H]3C[C@@H](C)[C@@H]4C(COC(C(C)(C)C)=O)=O)C)O)F
1168	dimelazine	1	C1=CC=CC3=C1N(C2=C(C=CC=C2)S3)CC4(CN(C)CC4)C
1169	dimethadione	1	CC1(C(NC(O1)=O)=O)C
1170	dimethazan	1	C1=NC2=C([N]1CCN(C)C)C(N(C)C(N2C)=O)=O
1171	dimethylamphetamine(dimethamphetamine)	1	CN(C(C)CC1=CC=CC=C1)C
1172	dimiracetam	1	O=C2N1C(NC(=O)C1)CC2
1173	dioxamate	1	C(C1(OC(COC(N)=O)CO1)C)CCCCCCCC
1174	diphoxazide	1	C2=C(C(C1=CC=CC=C1)(CC(NNC(C)=O)=O)O)C=CC=C2
1175	diprenorphine	1	[C@]235[C@@]67[C@H](N(CC1CC1)CC2)CC4=C3C(=C(C=C4)O)O[C@H]5[C@](OC)([C@H](C6)C(C)(C)O)CC7
1176	divaplon	1	C1=C(N=C2[N]1C(=C(CC)C(=N2)OC)C)C(C3=CC=CC=C3)=O
1177	dizocilpine(MK-801)	1	C1=CC=CC2=C1C3(C4=C(CC2N3)C=CC=C4)C
1178	domoprednate	1	[C@]4([C@@]3([C@H]([C@H]2[C@@H]([C@@]1(C(=CC(=O)C=C1)CC2)C)[C@H](C3)O)CCC4)C)(OC(CCC)=O)C(C)=O
1179	donepezil	1	[H+].C1=C(OC)C(=CC2=C1C(=O)C(C2)CC3CCN(CC3)CC4=CC=CC=C4)OC.[Cl-]
1180	dopamantine	1	C4=C(CCNC(C12CC3CC(C1)CC(C2)C3)=O)C=CC(=C4O)O
1181	doxapram	1	C1=CC=CC=C1C2(C(CN(C2=O)CC)CCN3CCOCC3)C4=CC=CC=C4
1182	drotebanol	1	[C@@]123C4=C(C[C@H]([C@@]1(CC[C@H](C2)O)O)N(CC3)C)C=CC(=C4OC)OC
1183	duloxetine	1	C1=CC=C3C(=C1OC(C2=CC=CS2)CCNC)C=CC=C3
1184	duoperone	1	C1=C(C(F)(F)F)C=CC3=C1N(C2=C(C=CC=C2)S3)CCCN5CCC(C(C4=CC=C(F)C=C4)=O)CC5
1185	dupracetam	1	C(N1C(CCC1)=O)C(NNC(CN2C(CCC2)=O)=O)=O
1186	eclanamine	1	[C@H]2(N(C1=CC=C(C(=C1)Cl)Cl)C(CC)=O)[C@@H](CCC2)N(C)C
1187	edaravone	1	C2=C(N1N=C(C)CC1=O)C=CC=C2
1188	efetozole	1	C1=CC=CC=C1C(C)[N]2C=CN=C2C
1189	elanzepine	1	C1=CC(=CC3=C1\C(C2=CC=CC=C2N3)=C/CN(CC)CC)Cl
1190	elfazepam	1	C1=C(Cl)C=CC2=C1C(=NCC(N2CC[S](CC)(=O)=O)=O)C3=CC=CC=C3F
1191	elopiprazole	1	C1=C(C2=C(C=C1)C=CO2)N5CCN(CC3=CC=C([NH]3)C4=CC=C(C=C4)F)CC5
1192	eltoprazine	1	C1=C(C2=C(C=C1)OCCO2)N3CCNCC3
1193	embutramide	1	C1=C(C=CC=C1C(CNC(CCCO)=O)(CC)CC)OC
1194	enciprazine	1	C3=C(N2CCN(CC(COC1=CC(=C(OC)C(=C1)OC)OC)O)CC2)C(=CC=C3)OC
1195	encyprate	1	C1=CC=CC=C1CN(C2CC2)C(OCC)=O
1196	endixaprine	1	C3=C(C2=CC=C(N1CCC(O)CC1)N=N2)C(=CC(=C3)Cl)Cl
1197	endomide	1	[C@@H]1([C@@H]([C@H]2C=C[C@@H]1C2)C(N(CC)CC)=O)C(N(CC)CC)=O
1198	endrysone(endrisone)	1	CC3CC2C1CCC(C(C)=O)C1(C)CC(O)C2C4(C)C=CC(=O)C=C34
1199	enilospirone	1	C3=C(OC2C1(NC(=O)C(O1)C)CCCC2)C=CC=C3Cl
1200	eptastigmine	1	[C@@]12(C3=C(N(C)[C@H]1N(C)CC2)C=CC(=C3)OC(NCCCCCCC)=O)C
1201	erizepine	1	C1=CC=CC3=C1C4=C(C2=C(C=CC=C2)N3C)CCN(CC4)C
1202	etacepride	1	C1=C(C(C)=O)C=CC(=C1C(NCC2N(CCC2)CC)=O)OC
1203	etamiphyllin	1	C1=NC2=C([N]1CCN(CC)CC)C(N(C)C(N2C)=O)=O
1204	etasuline	1	C1=C(Cl)C=CC3=C1C(C2=CC=CC=C2)SC(=N3)NCC
1205	etazepine	1	C1=CC=CC2=C1C(C3=C(N(C)C2=O)C=CC=C3)OCC
1206	ethomoxane	1	[H+].C2=C1OCC(OC1=C(C=C2)OCC)CNCCCC.[Cl-]
1207	ethylene(ethene)	1	C(C)Cl
1208	ethyl-loflazepate	1	C=C
1209	ethypicone	1	C(C1(C(C(=CNC1=O)C)=O)CC)C
1210	eticyclidine	1	C2=C(C1(CCCCC1)NCC)C=CC=C2
1211	etifoxine	1	[H+].C2=C1C(OC(=NC1=CC=C2Cl)NCC)(C3=CC=CC=C3)C.[Cl-]
1212	etiracetam(levetiracetam)	1	C(C(N1C(CCC1)=O)C(N)=O)C
1213	etisulergine	1	[C@@H]34C1=CC=CC2=C1C(=C[NH]2)C[C@H]3N(C[C@H](C4)N[S](N(CC)CC)(=O)=O)C
1214	etodroxizine	1	C3=C(C(N1CCN(CC1)CCOCCOCCO)C2=CC=CC=C2)C=CC(=C3)Cl.O=C(O)\C=C\C(O)=O
1215	etoperidone	1	C1=C(C=CC=C1N3CCN(CCCN2C(N(C(=N2)CC)CC)=O)CC3)Cl
1216	etorphine	1	C2=CC(=C3OC5C14C6(C(N(CC1)C)CC2=C34)CC(C5(OC)C=C6)C(O)(CCC)C)O
1217	etoxadrol	1	C3=C(C2(OC(C1CCCCN1)CO2)CC)C=CC=C3
1218	famciclovir	1	C1=NC2=C([N]1CCC(COC(C)=O)COC(C)=O)N=C(N)N=C2
1219	fantridone	1	C1=CC=CC2=C1C3=C(C(=O)N2CCCN(C)C)C=CC=C3
1220	fasiplon	1	C1=C(N=C2[N]1C(=C(CC)C(=N2)OC)C)C3=NOC(=N3)C
1221	fasoracetam	1	[C@H]1(NC(=O)CC1)C(=O)N2CCCCC2
1222	febarbamate	1	C2=C(C1(C(N(CC(COCCCC)OC(N)=O)C(=O)NC1=O)=O)CC)C=CC=C2
1223	felbamate	1	C1=C(C(COC(N)=O)COC(N)=O)C=CC=C1
1224	femoxetine	1	C3=C(C2C(COC1=CC=C(OC)C=C1)CN(C)CC2)C=CC=C3
1225	fenaperone	1	C1=CC(=CC=C1C(CCCN3CCN(C(OC2CCCCC2)=O)CC3)=O)F
1226	fenbutrazate	1	C3=C(C1C(N(CCO1)CCOC(C(C2=CC=CC=C2)CC)=O)C)C=CC=C3
1227	fencamfamin	1	C3=C(C1C(NCC)C2CC1CC2)C=CC=C3
1228	fengabine	1	C2=C(\C(NCCCC)=C\1C=C(Cl)C=CC1=O)C(=CC=C2)Cl
1229	fenharmane	1	C4=C3[NH]C1=C(CCNC1CC2=CC=CC=C2)C3=CC=C4
1230	fenimide	1	C2=C(C1(C(C(=O)NC1=O)CC)C)C=CC=C2
1231	fenmetozole	1	C1=C(C(=CC=C1OCC2=NCCN2)Cl)Cl
1232	fenmetramide	1	C1=CC=CC=C1C2C(NC(=O)CO2)C
1233	fenobam	1	C1=C(C=CC=C1NC(NC2=NC(=O)CN2C)=O)Cl
1234	fenozolone	1	C1=CC=CC=C1C2C(N=C(O2)NCC)=O
1235	fenpentadiol	1	C1=CC(=CC=C1C(CC(C)(C)O)(C)O)Cl
1236	fepitrizol	1	C3=C(C1=NC(=N[N]1C)C2=CC=CN=C2)C(=CC=C3)CO
1237	fipexide	1	C1=C4C(=CC(=C1)CN3CCN(C(COC2=CC=C(Cl)C=C2)=O)CC3)OCO4
1238	flerobuterol	1	C1=C(C(CNC(C)(C)C)O)C(=CC=C1)F
1239	florfenicol	1	[C@@H](C1=CC=C(C=C1)[S](C)(=O)=O)([C@H](NC(C(Cl)Cl)=O)CF)O
1240	fluacizine	1	C1=C(C(F)(F)F)C=CC3=C1N(C2=C(C=CC=C2)S3)C(CCN(CC)CC)=O
1241	fluazacort	1	[C@@]34(F)C(C2C(C1(N=C(OC1C2)C)C(=O)COC(=O)C)(CC3O)C)CCC5=CC(=O)C=CC45C
1242	flubanilate	1	CCOC(=O)N(CCN(C)C)c1cccc(c1)C(F)(F)F
1243	flubepride	1	C1=C(C(=CC=C1[S](N)(=O)=O)OC)C(NCC3N(CC2=CC=C(F)C=C2)CCC3)=O
1244	flucloronide(fluclorolone-acetonide)	1	[C@@]23(Cl)C1(C(=CC(=O)C=C1)[C@@H](F)CC2C5C(CC3Cl)([C@]4(C(=O)CO)OC(O[C@@H]4C5)(C)C)C)C
1245	fludrocortisone	1	[C@H]23[C@@]([C@@]1(C(=CC(=O)CC1)CC2)C)([C@H](C[C@]4([C@H]3CC[C@@]4(C(CO)=O)O)C)O)F
1246	fludrocortisone-acetate	1	[C@H]23[C@@]([C@@]1(C(=CC(=O)CC1)CC2)C)([C@H](C[C@]4([C@H]3CC[C@@]4(C(COC(C)=O)=O)O)C)O)F
1247	flumezapine	1	C1=C(F)C=CC2=C1NC(=C3C(=N2)SC(=C3)C)N4CCN(CC4)C
1248	flumoxonide	1	[C@]12(OC(O[C@@H]1CC3C2(CC(O)[C@@]4(F)C3C[C@H](F)C5=CC(=O)C=CC45C)C)(C)C)C(=O)C(OC)OC
1249	fluocinonide	1	[C@@]45([C@@]3([C@H]([C@H]2[C@]([C@@]1(C(=CC(=O)C=C1)[C@H](C2)F)C)(F)[C@H](C3)O)C[C@H]4OC(O5)(C)C)C)C(COC(C)=O)=O
1250	fluocortin	1	CCCCOC(=O)C(=O)C3C(C)CC4C2CC(F)C1=CC(=O)C=CC1(C)C2C(O)CC34C
1251	fluocortolone-caproate	1	CCCCCC(=O)OCC(=O)C3C(C)CC4C2CC(F)C1=CC(=O)C=CC1(C)C2C(O)CC34C
1252	fluoresone	1	C1=CC(=CC=C1[S](CC)(=O)=O)F
1253	fluorometholone-acetate	1	[C@]23([C@H]([C@H]1[C@]([C@@](OC(C)=O)(C(C)=O)CC1)(C)C[C@@H]2O)C[C@H](C)C4=CC(=O)C=C[C@]34C)F
1254	fluotracen	1	[C@@H]1(C3=C([C@H](C2=C1C=CC=C2)C)C=CC(=C3)C(F)(F)F)CCCN(C)C
1255	fluoxetine	1	C2=C(C(OC1=CC=C(C=C1)C(F)(F)F)CCNC)C=CC=C2
1256	fluphenazine-enanthate	1	C1=C(C(F)(F)F)C=CC3=C1N(C2=C(C=CC=C2)S3)CCCN4CCN(CCOC(CCCCCC)=O)CC4
1257	flupimazine	1	C1=CC=CC3=C1N(CCCN2CCC(OCCO)CC2)C4=C(S3)C=CC(=C4)C(F)(F)F
1258	fluprazine	1	C1=C(C=CC=C1N2CCN(CCNC(N)=O)CC2)C(F)(F)F
1259	fluspirilene	1	C1=CC=CC=C1N2C5(C(NC2)=O)CCN(CCCC(C3=CC=C(C=C3)F)C4=CC=C(C=C4)F)CC5
1260	flutazolam	1	C1=C(Cl)C=CC2=C1C3(N(CC(=O)N2CCO)CCO3)C4=CC=CC=C4F
1261	flutemazepam	1	CN2C(=O)C(O)N=C(c1ccccc1F)c3cc(Cl)ccc23
1262	fluticasone	1	CC4CC3C2CC(F)C1=CC(=O)C=CC1(C)C2(F)C(O)CC3(C)C4(O)C(=O)SCF
1263	fluticasone-propionate	1	[C@]4([C@@]3([C@H]([C@H]2[C@]([C@@]1(C(=CC(=O)C=C1)[C@H](C2)F)C)(F)[C@H](C3)O)C[C@H]4C)C)(OC(CC)=O)C(SCF)=O
1264	flutizenol	1	C1=C(C(F)(F)F)C=CC3=C1N(C2=C(SC=C2)S3)CCCN4CCN(CCO)CC4
1265	flutomidate	1	C1=C(C(OCC)=O)[N](C=N1)C(C)C2=CC=C(C=C2)F
1266	flutroline	1	C1=CC(=CC2=C1[N](C4=C2CN(CCCC(C3=CC=C(C=C3)F)O)CC4)C5=CC=C(F)C=C5)F
1267	fluvastatin	1	[C@@H](O)(/C=C/C1=C(C2=C([N]1C(C)C)C=CC=C2)C3=CC=C(F)C=C3)C[C@H](O)CC(=O)O
1268	fluvoxamine	1	C1=C(C(F)(F)F)C=CC(=C1)C(=N/OCCN)/CCCCOC.O=C(O)\C=C/C(=O)O
1269	fluzinamide	1	C2=C(OC1CN(C(NC)=O)C1)C=CC=C2C(F)(F)F
1270	folic-acid	1	[C@H](NC(C3=CC=C(NCC1=NC2=C(N=C1)NC(=NC2=O)N)C=C3)=O)(CCC(O)=O)C(O)=O
1271	formocortal	1	[C@]12(OC(O[C@@H]1CC3C2(CC(O)[C@@]4(F)C3CC(=C5C4(CCC(=C5)OCCCl)C)C=O)C)(C)C)C(=O)COC(=O)C
1272	fosazepam	1	C1=CC(=CC2=C1N(C(CN=C2C3=CC=CC=C3)=O)C[P](C)(C)=O)Cl
1273	fosenazide	1	C1=CC=CC=C1[P](C2=CC=CC=C2)(CC(NN)=O)=O
1274	fosfomycin	1	[C@@H]1([P](O)(O)=O)[C@H](C)O1
1275	fosphenytoin	1	C1=CC=CC=C1C3(C2=CC=CC=C2)C(N(CO[P](O)(O)=O)C(N3)=O)=O
1276	ftormetazine	1	C1=C(C(F)(F)F)C=CC3=C1N(C2=C(C=CC=C2)S3)C(CCN4CCN(C)CC4)=O
1277	ftorpropazine	1	C1=C(C(F)(F)F)C=CC3=C1N(C2=C(C=CC=C2)S3)C(CCN4CCN(CCO)CC4)=O
1278	furomazine	1	C1=C(Cl)C=CC3=C1N(C2=C(C=CC=C2)S3)CCCN5CCC(C4C(OCC4)=O)(O)CC5
1279	fursultiamine	1	C1=NC(=NC(=C1CN(C(=C(SSCC2CCCO2)\CCO)/C)C=O)N)C
1280	gaboxadol	1	O=C2C1=C(CNCC1)ON2
1281	ganaxolone	1	[C@H]13[C@@H]([C@@]2([C@@H](CC1)C[C@](O)(CC2)C)C)CC[C@]4([C@H]3CC[C@@H]4C(=O)C)C
1282	gedocarnil	1	C1=NC(=C(C2=C1[NH]C3=C2C(=CC=C3)OC4=CC=C(C=C4)Cl)COC)C(OC(C)C)=O
1283	gemazocine	1	C1=C(O)C=CC4=C1C3(C(C(N(CC2CC2)CC3)C4)(C)C)CC
1284	gepirone	1	[H+].C1=CC=NC(=N1)N2CCN(CC2)CCCCN3C(=O)CC(CC3=O)(C)C.[Cl-]
1285	gevotroline	1	C1=C(F)C=CC2=C1C3=C([NH]2)CCN(C3)CCCC4=CN=CC=C4
1286	girisopam	1	C1=C(OC)C(=CC2=C1C(=NN=C(C2)C)C3=CC=CC(=C3)Cl)OC
1287	halcinonide	1	[C@@]45([C@@]3([C@H]([C@H]2[C@]([C@@]1(C(=CC(=O)CC1)CC2)C)(F)[C@H](C3)O)C[C@H]4OC(O5)(C)C)C)C(CCl)=O
1288	halocortolone	1	[C@H]23C(Cl)([C@@]1(C(=CC(=O)C=C1)[C@@H](F)C2)C)[C@@H](F)C[C@]4([C@H]3C[C@H]([C@@H]4C(=O)CO)C)C
1289	halopemide	1	C1=CC(=CC4=C1N(C3CCN(CCNC(C2=CC=C(F)C=C2)=O)CC3)C(N4)=O)Cl
1290	haloperidol-decanoate	1	C1=CC(=CC=C1C3(CCN(CCCC(C2=CC=C(C=C2)F)=O)CC3)OC(CCCCCCCCC)=O)Cl
1291	halopredone(halopredone-acetate)	1	[C@]34([C@H]([C@H]2C([C@@]1(C(=CC(C(=C1)Br)=O)[C@@H](C2)F)C)([C@H](C3)O)F)CCC4(C(=O)CO)O)C
1292	haloxazolam	1	C1=C(Br)C=CC3=C1C2(N(CCO2)CC(=O)N3)C4=C(C=CC=C4)F
1293	hexapradol	1	C2=C(C(C1=CC=CC=C1)(C(CCCCC)N)O)C=CC=C2
1294	homopipramol	1	C3=C2N(C1=CC=CC=C1C=CC2=CC=C3)CCCN4C=CN(CC=C4)CCO
1295	homprenorphine	1	C1=CC(=C5C2=C1CC6C34C2(C(C(OC)(C(C3)C(CC)(C)O)C=C4)O5)CCN6CC7CC7)OC
1296	hopantenic-acid	1	[C@H](C(NCCCC(O)=O)=O)(C(CO)(C)C)O
1297	hydrocortamate	1	[C@]34([C@H]([C@H]2[C@@H]([C@@]1(C(=CC(=O)CC1)CC2)C)[C@H](C3)O)CC[C@@]4(C(COC(CN(CC)CC)=O)=O)O)C
1298	hydrocortisone-aceponate	1	[C@@]4([C@@]3([C@H]([C@H]2[C@@H]([C@@]1(C(=CC(=O)CC1)CC2)C)[C@H](C3)O)CC4)C)(C(COC(C)=O)=O)OC(CC)=O
1299	hydrocortisonecypionate(hydrocortisone-cipionate)	1	[C@]34([C@H]([C@H]2[C@@H]([C@@]1(C(=CC(=O)CC1)CC2)C)[C@@H](O)C3)CC[C@]4(O)C(=O)COC(=O)CCC(O)=O)C.O
1300	hydrocortisone-hemisuccinate	1	[C@@]4(OC(=O)CCCC)(C3(C(C2C(C1(C(=CC(=O)CC1)CC2)C)C(O)C3)CC4)C)C(=O)CO
1301	hydrocortisone-valerate	1	CC14CCC(=O)C=C1CCC5C3CCC(O)(C(=O)COC(=O)CCC2CCCC2)C3(C)CC(O)C45
1302	hydromorphinol	1	[C@@]125C3=C4C[C@H]([C@@]1(CC[C@@H]([C@@H]2OC3=C(C=C4)O)O)O)N(C)CC5
1303	hydroxindasol	1	C1=C(O)C=CC2=C1C(=C(C)[N]2CC3=CC=C(OC)C=C3)CCN
1304	ibrotamide	1	C(C(C(C)C)(C(N)=O)Br)C
1305	iclazepam	1	C1=C(Cl)C=CC2=C1C(=NCC(N2CCOCC3CC3)=O)C4=CC=CC=C4
1306	ifoxetine	1	[C@@H]2(OC1=C(C(=CC=C1)C)C)[C@@H](CNCC2)O
1307	ilepcimide	1	C1=C3C(=CC=C1\C=C\C(N2CCCCC2)=O)OCO3
1308	iloperidone	1	C1=CC(=CC2=C1C(=NO2)C4CCN(CCCOC3=C(C=C(C(C)=O)C=C3)OC)CC4)F
1309	imiclopazine	1	C1=C(Cl)C=CC3=C1N(C2=C(C=CC=C2)S3)CCCN5CCN(CCN4C(N(C)CC4)=O)CC5
1310	imidoline	1	C2=C(N1C(N(CCN(C)C)CC1)=O)C=CC=C2Cl
1311	imipraminoxide	1	C1=CC=CC2=C1N(C3=C(CC2)C=CC=C3)CCC[N+](C)(C)[O-]
1312	indatraline	1	[C@@H]2(C1=CC=CC=C1[C@H](NC)C2)C3=CC=C(Cl)C(=C3)Cl.[H+].[Cl-]
1313	indeloxazine	1	C2=C(C1=C(C=CC1)C=C2)OCC3CNCCO3
1314	indomethacin(indometacin)	1	C1=CC(=CC2=C1[N](C(=C2CC(O)=O)C)C(C3=CC=C(Cl)C=C3)=O)OC
1315	indriline	1	C1=CC=CC3=C1C(C2=CC=CC=C2)(C=C3)CCN(C)C
1316	iproclozide	1	C1=CC(=CC=C1OCC(NNC(C)C)=O)Cl
1317	iprozilamine	1	CSC1=C(N=C(N=C1N2CCN(C)CC2)NC(C)C)Cl
1318	ipsapirone	1	[H+].C1=CC=CC2=C1[S](=O)(=O)N(C2=O)CCCCN4CCN(C3=NC=CC=N3)CC4.[Cl-]
1319	isocarboxazid	1	C1=C(C)ON=C1C(NNCC2=CC=CC=C2)=O
1320	isoflupredone	1	C(C(C1(CCC2C4C(C(CC12C)O)(F)C3(C=CC(C=C3CC4)=O)C)O)=O)O
1321	isoflupredone-acetate	1	[C@H]23[C@@]([C@@]1(C(=CC(=O)C=C1)CC2)C)([C@H](C[C@]4([C@H]3CC[C@@]4(C(COC(C)=O)=O)O)C)O)F
1322	itrocinonide	1	[C@]34([C@H]([C@H]2C(F)([C@@]1(C(=CC(=O)C=C1)[C@@H](F)C2)C)[C@@H](O)C3)C[C@H]5O[C@H](O[C@@]45C(O[C@@H](OC(OCC)=O)C)=O)CCC)C
1323	ivoqualine	1	[C@H]3(CCCC1=C2C(=NC=C1)C=CC(=C2)OC)[C@@H](CNCC3)C=C
1324	ketazocine	1	[C@H]12N(CC[C@](C1C)(C3=C(C2=O)C=CC(=C3)O)C)CC4CC4
1325	ketazolam	1	C1=C(Cl)C=CC2=C1C3(N(CC(=O)N2C)C(C=C(O3)C)=O)C4=CC=CC=C4
1326	ketobemidone	1	C1=C(C=CC=C1C2(CCN(C)CC2)C(CC)=O)O
1327	lesopitron	1	C1=CC=NC(=N1)N3CCN(CCCC[N]2C=C(Cl)C=N2)CC3
1328	levophenacylmorphan	1	C5=C(C(CN1C2C4C(CC1)(C3=C(C2)C=CC(=C3)O)CCCC4)=O)C=CC=C5
1329	linopirdine	1	C1=CC=CC2=C1C(C(N2C3=CC=CC=C3)=O)(CC4=CC=NC=C4)CC5=CC=NC=C5
1330	lisuride	1	[C@@H]14C(=C[C@H](NC(N(CC)CC)=O)CN1C)C2=CC=CC3=C2C(=C[NH]3)C4
1331	litracen	1	C1=CC=CC3=C1C(C2=C(C=CC=C2)C3(C)C)=CCCNC
1332	lofendazam	1	C1=C(Cl)C=CC3=C1N(C2=CC=CC=C2)C(CCN3)=O
1333	lofentanil	1	[C@]3(N(C1=CC=CC=C1)C(=O)CC)(C(=O)OC)[C@H](CN(CCC2=CC=CC=C2)CC3)C
1334	lofepramine	1	[H+].C1=CC=CC2=C1N(C3=C(CC2)C=CC=C3)CCCN(CC(=O)C4=CC=C(Cl)C=C4)C.[Cl-]
1335	lometraline	1	C1=C(C2=C(C(=C1)OC)CCCC2N(C)C)Cl
1336	lopirazepam	1	C3=C(C1=NC(C(=O)NC2=C1N=C(Cl)C=C2)O)C(=CC=C3)Cl
1337	loprazolam	1	C1=CC(=CC4=C1N2C(=NC(/C2=O)=C\N3CCN(C)CC3)CN=C4C5=C(C=CC=C5)Cl)[N+](=O)[O-]
1338	loratadine	1	C1=CC(=CC2=C1C(C3=C(CC2)C=CC=N3)=C4CCN(C(OCC)=O)CC4)Cl
1339	lormetazepam	1	C1=C(Cl)C=CC2=C1C(=NC(O)C(N2C)=O)C3=CC=CC=C3Cl
1340	lorpiprazole	1	[C@H]23C1=NN=C([N]1C[C@H]2CCC3)CCN4CCN(CC4)C5=CC=CC(=C5)C(F)(F)F
1341	lortalamine	1	[C@@]123OC4=C(C(C1CN(CC2)C)CC(=O)N3)C=C(Cl)C=C4
1342	lorzafone	1	C1=CC(=CC(=C1N(C(=O)CNC(=O)CN)C)C(=O)C2=CC=CC=C2Cl)Cl.O
1343	losigamone	1	C2=C(C(C1C(=CC(O1)=O)OC)O)C(=CC=C2)Cl
1344	loteprednol(loteprednol-etabonate)	1	CCOC(=O)OC3(CCC4C2CCC1=CC(=O)C=CC1(C)C2C(O)CC34C)C(=O)OCCl
1345	loxapine	1	C1=C(Cl)C=CC2=C1C(=NC3=C(O2)C=CC=C3)N4CCN(CC4)C
1346	lufuradom	1	C1=CC(=CC2=C1C(=NCC(N2C)CNC(C3=COC=C3)=O)C4=CC=CC=C4)F
1347	mazindol	1	C1=CC=CC2=C1C(N3C2=NCC3)(C4=CC=C(C=C4)Cl)O
1348	mazipredone	1	[C@]34([C@H]([C@H]2[C@@H]([C@@]1(C(=CC(=O)C=C1)CC2)C)[C@H](C3)O)CC[C@@]4(C(CN5CCN(C)CC5)=O)O)C
1349	mebanazine	1	C1=CC=CC=C1C(NN)C
1350	mebutamate	1	C(C(C(CC)C)(COC(N)=O)C)OC(N)=O
1351	meclonazepam	1	[C@H]2(N=C(C1=C(C=CC(=C1)[N+](=O)[O-])NC2=O)C3=CC=CC=C3Cl)C
1352	mecloralurea	1	CNC(NC(C(Cl)(Cl)Cl)O)=O
1353	meclorisone(meclorisone-dibutyrate)	1	[C@@]23(Cl)C(C1C([C@](O)([C@@H](C1)C)C(=O)CO)(CC2Cl)C)CCC4=CC(=O)C=CC34C
1354	medrysone	1	[C@@H]23[C@H]([C@H]1[C@]([C@@H](C(C)=O)CC1)(C)C[C@@H]2O)C[C@H](C)C4=CC(=O)CC[C@]34C
1355	mefexamide	1	[H+].C1=C(OCC(=O)NCCN(CC)CC)C=CC(=C1)OC.[Cl-]
1356	melitracen	1	C1=CC=CC3=C1C(C2=C(C=CC=C2)C3(C)C)=CCCN(C)C
1357	melperone	1	C1=CC(=CC=C1C(CCCN2CCC(C)CC2)=O)F
1358	memantine	1	CC12CC3(CC(C1)(CC(C2)C3)N)C
1359	mephenoxalone	1	C1=C(C(=CC=C1)OC)OCC2CNC(O2)=O
1360	meprotixol	1	C1=C(OC)C=CC3=C1C(C2=C(C=CC=C2)S3)(CCCN(C)C)O
1361	mequitazine	1	C1=CC=CC2=C1SC5=C(N2CC3C4CCN(C3)CC4)C=CC=C5
1362	mesulergine	1	[C@@H]34C1=CC=CC2=C1C(=C[N]2C)C[C@H]3N(C[C@H](C4)N[S](N(C)C)(=O)=O)C
1363	metacetamol	1	C1=C(C=CC=C1O)NC(C)=O
1364	metaglycodol	1	C1=C(C(C(C)(C)O)(C)O)C=CC=C1Cl
1365	methapyrilene	1	C2=C(N(CC1=CC=CS1)CCN(C)C)N=CC=C2
1366	metharbital	1	C(C1(C(NC(N(C1=O)C)=O)=O)CC)C
1367	methitural	1	C(C1(C(NC(=S)NC1=O)=O)C(CCC)C)CSC
1368	methyldesorphine	1	C5=C3C1=C(OC4C12C(C(N(CC2)C)C3)CC=C4C)C(=C5)O
1369	methyldihydromorphine	1	[C@@H]25CC1=CC=C(C4=C1[C@@]3([C@H]2CC[C@@H]([C@@H]3O4)OC)CCN5C)O
1370	methylprednisolone21hemisuccinate(methylprednisolone-hemisuccinate)	1	[C@@]4([C@@]3([C@H]([C@H]2[C@@H]([C@@]1(C(=CC(=O)C=C1)[C@H](C2)C)C)[C@H](C3)O)CC4)C)(C(COC(C)=O)=O)OC(CC)=O
1371	metiapine	1	C1=C(C)C=CC3=C1C(=NC2=C(C=CC=C2)S3)N4CCN(C)CC4
1372	metofenazate	1	C1=C(Cl)C=CC3=C1N(C2=C(C=CC=C2)S3)CCCN5CCN(CCOC(C4=CC(=C(OC)C(=C4)OC)OC)=O)CC5
1373	metopimazine	1	C1=C([S](C)(=O)=O)C=CC3=C1N(C2=C(C=CC=C2)S3)CCCN4CCC(C(N)=O)CC4
1374	metopon	1	[C@@]125C3=C4C[C@H]([C@@H]1CCC([C@@]2(OC3=C(C=C4)O)C)=O)N(C)CC5
1375	metoserpate	1	C5=C4C3=C(C2N(CC1CC(OC)C(C(C1C2)C(OC)=O)OC)CC3)[NH]C4=CC(=C5)OC
1376	metoxepin	1	C1=C(OC)C=CC3=C1C(=CC2=C(C=CC=C2)O3)N4CCN(C)CC4
1377	metralindole	1	C1=C(OC)C=CC2=C1C4=C3[N]2CCN(C3=NCC4)C
1378	mevastatin	1	[C@@H]23[C@@H](CC[C@@H]1C[C@H](CC(O1)=O)O)[C@H](C=CC2=CCC[C@@H]3OC([C@H](CC)C)=O)C
1379	mexazolam	1	C1=C(Cl)C=CC3=C1C2(N(C(C)CO2)CC(=O)N3)C4=CC=CC=C4Cl
1380	mezilamine	1	CSC2=C(N1CCN(C)CC1)N=C(NC)N=C2Cl
1381	miconazole	1	C1=C(C=CC(=C1Cl)COC(C[N]2C=NC=C2)C3=C(C=C(C=C3)Cl)Cl)Cl
1382	midaflur	1	C1(=NC(NC1(C(F)(F)F)C(F)(F)F)(C(F)(F)F)C(F)(F)F)N
1383	milacemide	1	C(NCC(N)=O)CCCC
1384	milameline	1	CN1CC(=CCC1)\C=N\OC
1385	minaprine	1	C1=C(C(=NN=C1C2=CC=CC=C2)NCCN3CCOCC3)C
1386	minaxolone	1	[C@@H]23[C@H]([C@H]1[C@]([C@@H](C(C)=O)CC1)(C)C[C@H]2N(C)C)CC[C@@H]4[C@@]3(C[C@H](OCC)[C@H](C4)O)C
1387	mirisetron	1	[C@@H]45N([C@@H](CC(NC(=O)C1=CN(C2=C(C1=O)C=CC=C2)C3CCCCC3)C4)CC5)C
1388	moclobemide	1	C2=C(C(NCCN1CCOCC1)=O)C=CC(=C2)Cl
1389	modafinil	1	C2=C(C(C1=CC=CC=C1)[S](CC(N)=O)=O)C=CC=C2
1390	mometasone(mometasone-furoate)	1	[C@H]34[C@H]2[C@@](Cl)([C@@]1(C(=CC(=O)C=C1)CC2)C)[C@@H](O)C[C@@]3([C@](O)([C@@H](C4)C)C(=O)CCl)C
1391	monometacrine	1	C1=CC=CC3=C1N(C2=C(C=CC=C2)C3(C)C)CCCNC
1392	morsuximide	1	C3=C(C2(C(N(CN1CCOCC1)C(C2)=O)=O)C)C=CC=C3
1393	mosapramine	1	C1=C(Cl)C=CC5=C1N(CCCN4CCC3(N2C(CCCC2)NC3=O)CC4)C6=C(CC5)C=CC=C6
1394	motrazepam	1	C1=C([N+](=O)[O-])C=CC2=C1C(=NCC(N2COC)=O)C3=CC=CC=C3
1395	moxadolen	1	[C@@H]13C=C[C@@H]([C@@]2([C@H]1[C@H](OC2=O)OC(NC)=O)C)C3
1396	moxiraprine	1	C(N1CCOCC1)CNC2=NNC(C=C2C)=C3C=CC(=O)C=C3
1397	myrophine	1	[C@@]126C3=C4C[C@H]([C@@H]1C=C[C@@H]([C@@H]2OC3=C(C=C4)OCC5=CC=CC=C5)OC(CCCCCCCCCCCCC)=O)N(CC6)C
1398	nabazenil	1	C1=C(C(C(CCCCC)C)C)C=C(C2=C1OC(C3=C2CC(C)CC3)(C)C)OC(CCCN4CCCCCC4)=O
1399	nabilone	1	[C@H]23C1=C(C=C(C(CCCCCC)(C)C)C=C1O)OC([C@@H]2CCC(C3)=O)(C)C
1400	nafimidone	1	C2=C(C(C[N]1C=CN=C1)=O)C=CC3=CC=CC=C23
1401	naflocort	1	[C@]14([C@H]([C@H]3[C@](F)([C@@H](O)C1)[C@@]2(C(=CC(=O)C=C2)CC3)C)C[C@@H]6[C@]4(CC5=CC=CC=C5C6)C(=O)CO)C.O
1402	nalbuphine	1	OC1CCC2(O)C3Cc5ccc(O)c6OC1C2(CCN3CC4CCC4)c56
1403	nalmefene	1	[C@@]126C3=C4C[C@H]([C@@]1(CCC([C@@H]2OC3=C(C=C4)O)=C)O)N(CC5CC5)CC6
1404	nalmexone	1	[C@@]125C3=C4C[C@H]([C@@]1(CCC([C@@H]2OC3=C(C=C4)O)=O)O)N(CC=C(C)C)CC5
1405	napactadine	1	C1=C(C=CC2=C1C=CC=C2)CC([NH2+]C)=NC.[Cl-]
1406	napamezole	1	C1=C2C(=CC=C1)CCC(=C2)CC3=NCNC3
1407	naprodoxime	1	C2=C1C(=CC=CC1=CC=C2)OC(\C(=N\O)N)C
1408	nefazodone	1	[H+].C4=C(N3CCN(CCCN1N=C(N(C1=O)CCOC2=CC=CC=C2)CC)CC3)C=CC=C4Cl.[Cl-]
1409	nefiracetam	1	C1=CC=C(C(=C1C)NC(CN2C(CCC2)=O)=O)C
1410	neflumozide	1	Fc5ccc4c(CCCN1CCC(CC1)n2c(=O)[nH]c3ccccc23)noc4c5
1411	nialamide	1	C1=CN=CC=C1C(NNCCC(NCC2=CC=CC=C2)=O)=O
1412	niaprazine	1	C1=CC(=CC=C1N3CCN(CCC(NC(C2=CC=CN=C2)=O)C)CC3)F
1413	nicocortonide	1	[C@]125OC(O[C@@]([C@]1(C[C@H](O)[C@H]3[C@H]2CCC4=CC(=O)CC[C@]34C)C)(CC5)C(=O)COC(=O)C6=CC=NC=C6)\C=C/C
1414	nicomorphine	1	[C@@]127C3=C4C[C@H]([C@@H]1C=C[C@@H]([C@@H]2OC3=C(C=C4)OC(C5=CN=CC=C5)=O)OC(C6=CN=CC=C6)=O)N(C)CC7
1415	nicopholine	1	C1=CC=NC=C1C(N2CCOCC2)=O
1416	nicotinamide	1	C(C1=CN=CC=C1)(=O)N
1417	nikethamide	1	C1=CC=NC=C1C(N(CC)CC)=O
1418	nimetazepam	1	C1=C([N+]([O-])=O)C=CC2=C1C(=NCC(=O)N2C)C3=CC=CC=C3
1419	nisobamate	1	C(C(COC(N)=O)(C(CC)C)C)OC(NC(C)C)=O
1420	nisoxetine	1	C1=CC=CC=C1C(OC2=CC=CC=C2OC)CCNC
1421	nitrafudam	1	NC(=N)c1ccc(o1)c2ccccc2N(=O)=O
1422	nivazol(nivacortol)	1	[C@H]12C([C@@](O)(CC1)C#C)(CC[C@H]3C2CCC4=CC5=C(CC34C)C=N[N]5C6=CC=C(F)C=C6)C
1423	nomelidine	1	C1=CC(=CC=C1\C(C2=CC=CN=C2)=C\CNC)Br
1424	nomifensine	1	C1=CC=C(C3=C1C(C2=CC=CC=C2)CN(C)C3)N
1425	nonapyrimine	1	C1=C[NH]C2=C1C(=NC=N2)NCCCCCCCCC
1426	norflurane	1	C(C(F)(F)F)F
1427	norlevorphanol	1	C1=C(O)C=CC3=C1C24C(C(NCC2)C3)CCCC4
1428	normorphine	1	C1=CC(=C3C2=C1CC5C4C2(C(O3)C(O)C=C4)CCN5)O
1429	nortetrazepam	1	C1=C(Cl)C=CC2=C1C(=NCC(=O)N2)C3=CCCCC3
1430	noscapine	1	[C@@H]3(C1=C(C=C2C(=C1OC)OCO2)CCN3C)[C@@H]5C4=C(C(=C(OC)C=C4)OC)C(O5)=O
1431	noxiptiline	1	C1=CC=CC2=C1C(C3=C(CC2)C=CC=C3)=NOCCN(C)C
1432	nuclotixene	1	C1=C(Cl)C=CC3=C1\C(C2=C(C=CC=C2)S3)=C\C4C5CCN(C4)CC5
1433	ocaperidone	1	C1=CC(=CC2=C1C(=NO2)C5CCN(CCC3=C(N=C4N(C3=O)C=CC=C4C)C)CC5)F
1434	ocinaplon	1	C1=N[N]3C(=C1C(C2=NC=CC=C2)=O)N=CC=C3C4=CC=NC=C4
1435	octamoxin	1	C(C(NN)C)CCCCC
1436	octriptyline	1	CNCCC=C3c1ccccc1C2CC2c4ccccc34
1437	omiloxetine	1	[C@H]2([C@H](CN(CC(C1=CC=C(F)C=C1)=O)CC2)COC4=CC3=C(OCO3)C=C4)C5=CC=C(F)C=C5
1438	oxaflozane	1	C2=C(C1CN(CCO1)C(C)C)C=CC(=C2)C(F)(F)F
1439	oxcarbazepine	1	C1=CC=CC3=C1N(C2=C(C=CC=C2)CC3=O)C(N)=O
1440	oxifentorex	1	C1=CC=CC=C1C[N+](C(CC2=CC=CC=C2)C)(C)[O-]
1441	oxiracetam	1	C(N1CC(O)CC1=O)C(N)=O
1442	oxisopred	1	[C@H]34C1[C@@H](C2(C(C(=O)CC1)C(=O)C=C2)C)C(O)CC3([C@](O)(CC4)C(OC)=O)C
1443	oxitriptan	1	C1=C(O)C=CC2=C1C(=C[NH]2)CC(C(O)=O)N
1444	oxitriptyline	1	CN(C)C(=O)COC2c1ccccc1CCc3ccccc23
1445	pagoclone	1	C4=C3C(N(C1=CC=C2C(=N1)N=C(Cl)C=C2)C(=O)C3=CC=C4)CC(CCC(C)C)=O
1446	panadiplon	1	C1=NC(=C3[N]1C2=C(C=CC=C2)N(C3=O)C(C)C)C4=NOC(=N4)C5CC5
1447	panamesine	1	[C@H]5(CN3CCC(C2=CC1=C(OCO1)C=C2)(CC3)O)CN(C4=CC=C(OC)C=C4)C(O5)=O
1448	pancopride	1	C3=C(C(NC1C2CCN(C1)CC2)=O)C(=CC(=C3Cl)N)OCC4CC4
1449	panuramine	1	C1=C4C(=CC=C1CN3CCC(NC(NC(C2=CC=CC=C2)=O)=O)CC3)C=CC=C4
1450	paraldehyde	1	CC1OC(C)OC(O1)C
1451	paramethasone-acetate	1	[C@]34([C@H]([C@H]2[C@@H]([C@@]1(C(=CC(=O)C=C1)[C@H](C2)F)C)[C@H](C3)O)C[C@H]([C@@]4(C(COC(C)=O)=O)O)C)C
1452	pargyline	1	C1=CC=CC=C1CN(CC#C)C
1453	paroxetine	1	[C@@H]3([C@H](COC1=CC=C2C(=C1)OCO2)CNCC3)C4=CC=C(C=C4)F
1454	pazinaclone	1	C1=CC=CC2=C1C(N(C2=O)C3=NC4=C(C=C3)C=CC(=N4)Cl)CC(=O)N6CCC5(OCCO5)CC6
1455	penfluridol	1	C4=C(C(CCCN1CCC(CC1)(C2=CC=C(C(=C2)C(F)(F)F)Cl)O)C3=CC=C(C=C3)F)C=CC(=C4)F
1456	pentabamate	1	CC(C(C(OC(N)=O)C)C)OC(N)=O
1457	pentamorphone	1	[C@]135[C@@]4([C@@H](CC2=C1C(=C(C=C2)O)O[C@H]3C(=O)C=C4)N(C)CC5)NCCCCC
1458	penthrichloral	1	C(C1(COC(C(Cl)(Cl)Cl)OC1)CO)O
1459	pentiapine	1	CN1CCN(CC1)C3=Nc2ccccc2Sc4nccn34
1460	perafensine	1	C2=C1C(=NC(=CC1=CC=C2)N3CCNCC3)C4=CC=CC=C4
1461	perospirone	1	[C@@H]45C(N(CCCCN3CCN(C1=NSC2=C1C=CC=C2)CC3)C([C@@H]4CCCC5)=O)=O
1462	perphenazine	1	C1=C(Cl)C=CC3=C1N(C2=C(C=CC=C2)S3)CCCN4CCN(CCO)CC4
1463	petrichloral	1	C(C(COC(C(Cl)(Cl)Cl)O)(COC(C(Cl)(Cl)Cl)O)COC(C(Cl)(Cl)Cl)O)OC(C(Cl)(Cl)Cl)O
1464	phenacemide	1	C1=CC=CC=C1CC(NC(N)=O)=O
1465	phenazocine	1	C1=C(C=CC2=C1C3(C)C(C)C(C2)N(CC3)CCC4=CC=CC=C4)O
1466	pheneturide	1	C1=CC=CC=C1C(C(NC(N)=O)=O)CC
1467	phenmetrazine	1	C2=C(C1C(C)NCCO1)C=CC=C2
1468	phenoxypropazine(fenoxypropazine)	1	C1=C(OCC(NN)C)C=CC=C1
1469	phensuximide	1	C1=CC=CC=C1C2C(N(C)C(C2)=O)=O
1470	phenyl-salicylate	1	C1(=CC=CC=C1)OC2=CC=CC=C2C(=O)[O-]
1471	phenytoin	1	C1=CC=CC=C1C3(C2=CC=CC=C2)NC(=O)NC3=O
1472	phetharbital	1	C1=CC=CC=C1N2C(C(C(NC2=O)=O)(CC)CC)=O
1473	piberaline	1	C3=C(C(N2CCN(CC1=CC=CC=C1)CC2)=O)N=CC=C3
1474	picenadol	1	[C@]2(C1=CC(=CC=C1)O)([C@H](CN(C)CC2)C)CCC
1475	pidolacetamol	1	[C@H]2(C(OC1=CC=C(NC(C)=O)C=C1)=O)NC(=O)CC2
1476	pipequaline	1	C2=C(C1=CC=CC=C1)N=C4C(=C2CCC3CCNCC3)C=CC=C4
1477	piperacetazine	1	C1=C(C(C)=O)C=CC3=C1N(C2=C(C=CC=C2)S3)CCCN4CCC(CCO)CC4
1478	piperilate(pipethanate)	1	C3=C(C(C1=CC=CC=C1)(C(OCCN2CCCCC2)=O)O)C=CC=C3
1479	pipofezine	1	C2=C(N1CCN(C)CC1)N=NC3=C2N(C4=C(O3)C=CC=C4)C
1480	pipotiazine-palmitate	1	C1=C([S](N(C)C)(=O)=O)C=CC3=C1N(C2=C(C=CC=C2)S3)CCCN4CCC(CCOC(CCCCCCCCCCCCCCC)=O)CC4
1481	piquindone	1	[C@H]12C(C3=C(C[C@@H]1CCN(C2)C)[NH]C(=C3CC)C)=O
1482	piracetam	1	C(N1C(CCC1)=O)C(N)=O
1483	pirandamine	1	C1=CC=CC2=C1C3=C(C2)CCOC3(CCN(C)C)C
1484	piriqualone	1	C1=CC=CC(=C1N2C(=NC3=C(C2=O)C=CC=C3)\C=C\C4=NC=CC=C4)C
1485	piritramide	1	C1=CC=CC=C1C(C2=CC=CC=C2)(CCN4CCC(N3CCCCC3)(C(N)=O)CC4)C#N
1486	pirlindole	1	[N]14C3=C(C2=C1C=CC(=C2)C)CCCC3NCC4.[H+].[Cl-]
1487	pivagabine	1	C(NC(C(C)(C)C)=O)CCC(O)=O
1488	pivoxazepam	1	C1=C(Cl)C=CC2=C1C(=NC(C(=O)N2)OC(C(C)(C)C)=O)C3=CC=CC=C3
1489	pramiracetam	1	C(N1C(CCC1)=O)C(NCCN(C(C)C)C(C)C)=O
1490	prazitone	1	C1=CC=CC=C1C3(CC2CCCCN2)C(NC(=O)NC3=O)=O
1491	prednicarbate	1	[C@@]4([C@@]3([C@H]([C@H]2[C@@H]([C@@]1(C(=CC(=O)C=C1)CC2)C)[C@H](C3)O)CC4)C)(C(COC(CC)=O)=O)OC(OCC)=O
1492	prednisolamate	1	C(C(C4(C3(C(C2C(C1(C(=CC(=O)C=C1)CC2)C)C(C3)O)CC4)C)O)=O)OC(CN(CC)CC)=O
1493	prednisolone-steaglate	1	[C@H]34[C@H]2[C@@H]([C@@]1(C(=CC(=O)C=C1)CC2)C)[C@@H](O)C[C@@]3([C@](C(COC(COC(CCCCCCCCCCCCCCCCC)=O)=O)=O)(O)CC4)C
1494	prednisolone-tebutate	1	[C@]34([C@H]([C@H]2[C@@H]([C@@]1(C(=CC(=O)C=C1)CC2)C)[C@H](C3)O)CC[C@@]4(C(COC(CC(C)(C)C)=O)=O)O)C
1495	prednylidene	1	C(C(C3(C(CC4C2CCC1=CC(C=CC1(C)C2C(CC34C)O)=O)=C)O)=O)O
1496	pregabalin	1	[C@@H](CC(=O)O)(CC(C)C)CN
1497	pregnenolone-succinate	1	C(C(OC4CC3=CCC2C1C(C(CC1)C(C)=O)(CCC2C3(CC4)C)C)=O)CC(O)=O
1498	pridefine	1	[H+].C3=C(C(=C1CCN(C1)CC)C2=CC=CC=C2)C=CC=C3.[Cl-]
1499	procarbazine	1	C1=CC(=CC=C1C(NC(C)C)=O)CNNC
1500	procymate	1	C(C(C1CCCCC1)OC(N)=O)C
1501	proflazepam	1	C1=C(Cl)C=CC2=C1C(=NCC(N2CC(CO)O)=O)C3=CC=CC=C3F
1502	progabide	1	C2=C(\C(NCCCC(=O)N)=C/1C=C(F)C=CC1=O)C=CC(=C2)Cl
1503	prolintane	1	C1=CC=CC=C1CC(N2CCCC2)CCC
1504	promoxolane	1	C(C1OC(C(C)C)(C(C)C)OC1)O
1505	propacetamol	1	C1=CC(=CC=C1OC(CN(CC)CC)=O)NC(C)=O
1506	propanidid	1	[CH2-][CH-]C
1507	propizepine	1	C1=CC=CC2=C1N(C(C3=C(N2)N=CC=C3)=O)CC(N(C)C)C
1508	propofol	1	C1=CC=C(C(=C1C(C)C)O)C(C)C
1509	propyperone	1	C1=CC(=CC=C1C(CCCN3CCC(N2CCCCC2)(CC3)C(CC)=O)=O)F
1510	prothixene	1	C1=CC=CC3=C1C(C2=C(C=CC=C2)S3)=CCCN(C)C
1511	proxibarbal	1	C(C1(C(NC(=O)NC1=O)=O)CC=C)C(C)O
1512	proxorphan	1	Oc5ccc4CC2C1CCOCC1(CCN2CC3CC3)c4c5
1513	proxyphylline	1	C1=NC2=C([N]1CC(C)O)C(N(C)C(N2C)=O)=O
1514	psilocybine	1	C1=CC=C(C2=C1[NH]C=C2CCN(C)C)O[P](O)(O)=O
1515	pyridarone	1	C2=C(C1=CC=NC=C1)OC3=C2C=CC=C3
1516	pyritinol	1	C1=C(C(=C(C(=N1)C)O)CO)CSSCC2=CN=C(C(=C2CO)O)C
1517	quetiapine	1	C1=CC=CC3=C1C(=NC2=CC=CC=C2S3)N4CCN(CCOCCO)CC4
1518	quilostigmine	1	[C@@]45(C1=C(C=CC(=C1)OC(N3CC2=CC=CC=C2CC3)=O)N([C@H]4N(C)CC5)C)C
1519	quinagolide	1	C1=CC=C(C2=C1CC3C(C2)CC(N[S](N(CC)CC)(=O)=O)CN3CCC)O
1520	ramciclane	1	C1=CC=CC=C1CC2(C3(C(C)(C)C(C2)CC3)C)OCCN(C)C
1521	rasagiline	1	[C@@H]1(C2=C(CC1)C=CC=C2)NCC#C
1522	reclazepam	1	C1=CC(=CC3=C1N(C2=NC(=O)CO2)CCN=C3C4=CC=CC=C4Cl)Cl
1523	remacemide	1	C1=CC=CC=C1C(CC2=CC=CC=C2)(NC(CN)=O)C
1524	remifentanil	1	C1=CC=CC=C1N(C2(CCN(CCC(OC)=O)CC2)C(OC)=O)C(CC)=O
1525	resocortol	1	CCC(=O)C1(O)CCC2C3CCC4=CC(=O)CCC4(C)C3C(O)CC21C
1526	retigabine	1	C1=CC(=CC(=C1NC(OCC)=O)N)NCC2=CC=C(C=C2)F
1527	ricasetron	1	C3(NC(N1C2=C(C(C)(C)C1)C=CC=C2)=O)C[C@@H]4N(C)[C@H](C3)CC4
1528	rilmazafone	1	C2=C([N]1C(=NC(=N1)C(N(C)C)=O)CNC(CN)=O)C(=CC(=C2)Cl)C(C3=C(C=CC=C3)Cl)=O
1529	rimcazole	1	CC4CN(CCCn2c1ccccc1c3ccccc23)CC(C)N4
1530	rimexolone	1	[C@H]12[C@@]([C@](C(CC)=O)(C)[C@@H](C1)C)(C[C@H](O)[C@H]3[C@H]2CCC4=CC(=O)C=C[C@]34C)C
1531	ripazepam	1	C1=CC=CC=C1C2=NCC(NC3=C2[N](N=C3C)CC)=O
1532	rivastigmine	1	[C@H](C1=CC(=CC=C1)OC(N(CC)C)=O)(N(C)C)C
1533	robalzotan	1	[C@@H]3(N(C1CCC1)C2CCC2)CC4=C(OC3)C(=CC=C4C(=O)N)F
1534	rociclovir	1	C1=NC2=C([N]1COC(COC(C)C)COC(C)C)N=C(N)N=C2
1535	rofelodine	1	C3=C(C2CN1C(CCN=C1C2)=O)C=CC=C3
1536	rofleponide	1	[C@H]23[C@@]([C@@]1(O[C@@H](O[C@@H]1C2)CCC)C(=O)CO)(C[C@H](O)[C@@]4(F)[C@H]3C[C@H](F)C5=CC(=O)CC[C@]45C)C
1537	rolicyprine	1	C3=C(C2C(NC(=O)C1NC(CC1)=O)C2)C=CC=C3
1538	rolipram	1	C1=C(C(=CC=C1C2CNC(C2)=O)OC)OC3CCCC3
1539	romergoline	1	[C@@H]25C(=C[C@@H](CN1CC(NC(C1)=O)=O)CN2C)C3=CC=CC4=C3C(=C[NH]4)C5
1540	romifidine	1	C1=C(C(=C(C=C1)Br)NC2=NCCN2)F
1541	ropinirole	1	C2=C(C1=C(NC(C1)=O)C=C2)CCN(CCC)CCC
1542	roxoperone	1	C1=CC(=CC=C1C(CCCN3CCC2(C(N(C)C(C2)=O)=O)CC3)=O)F
1543	sabcomeline	1	CON=C(C#N)C1CN2CCC1CC2
1544	salicin	1	[C@@H]2(OC1=C(C=CC=C1)CO)O[C@@H]([C@@H](O)[C@@H]([C@H]2O)O)CO
1545	salicylamide	1	C(C1=CC=CC=C1O)(=O)N
1546	salsalate(salsalic-acid)	1	C1=CC=CC(=C1OC(C2=C(C=CC=C2)O)=O)C(O)=O
1547	sameridine	1	C1=CC=CC=C1C2(C(N(CC)C)=O)CCN(CCCCCC)CC2
1548	saripidem	1	C3=C(C1=C([N]2C(=N1)C=CC=C2)CN(C(CCC)=O)C)C=CC(=C3)Cl
1549	savoxepin	1	N#Cc5ccc4Oc1ccccc1C2=C(CCN(CC2)CC3CCCC3)c4c5
1550	selegiline	1	[C@@H](CC1=CC=CC=C1)(N(CC#C)C)C
1551	semorphone	1	[C@@]125C3=C4C[C@H]([C@@]1(CCC([C@@H]2OC3=C(C=C4)O)=O)O)N(CCOC)CC5
1552	sertindole	1	C2=C(C1=C(C=CC(=C1)Cl)[N]2C3=CC=C(C=C3)F)C5CCN(CCN4C(NCC4)=O)CC5
1553	setiptiline	1	C1=CC=CC3=C1C4=C(C2=C(C=CC=C2)C3)CN(C)CC4
1554	sibopirdine	1	C1=CC=NC2=C1C(C3=C2N=CC=C3)(CC4=CC=NC=C4)CC5=CN=CC=C5.O
1555	sibutramine	1	C1=CC(=CC=C1C2(C(CC(C)C)N(C)C)CCC2)Cl
1556	sifaprazine	1	C1=CC=CC(=C1N2CCN(C)CC2)CC3=CC=CC=C3
1557	simvastatin	1	[C@H]12[C@@H](OC(C(CC)(C)C)=O)C[C@@H](C)C=C1C=C[C@@H]([C@@H]2CC[C@@H]3C[C@H](CC(O3)=O)O)C
1558	soretolide	1	C1=CC=C(C(=C1C)C(NC2=NOC(=C2)C)=O)C
1559	spiperone	1	C1=CC=CC=C1N2C4(C(NC2)=O)CCN(CCCC(C3=CC=C(F)C=C3)=O)CC4
1560	spiradoline	1	[C@]24(C[C@@H]([C@@H](N(C(CC1=CC(=C(Cl)C=C1)Cl)=O)C)CC2)N3CCCC3)CCCO4
1561	spiramide	1	C4=C(N1C3(C(NC1)=O)CCN(CCCOC2=CC=C(C=C2)F)CC3)C=CC=C4
1562	spirilene	1	C1=CC=CC=C1N2C4(C(NC2)=O)CCN(CC\C=C(C3=CC=C(F)C=C3)\C)CC4
1563	spiroxepin	1	C1=CC=CC2=C1C4(C3=C(OC2)C=CC=C3)OC(CN(C)C)CO4
1564	stacofylline	1	C(C1=NC2=C([N]1C)C(N(C)C(N2C)=O)=O)CCN3CCN(C(N(CC)CC)=O)CC3
1565	stiripentol	1	C1=C2C(=CC=C1\C=C\C(C(C)(C)C)O)OCO2
1566	suclofenide	1	C3=C(N2C(C(C1=CC=CC=C1)CC2=O)=O)C(=CC(=C3)[S](N)(=O)=O)Cl
1567	sulfamethoxazole(tiabendazole)	1	C1=CC(=CC=C1[S](NC2=NOC(=C2)C)(=O)=O)N
1568	sulfonmethane	1	C([S](C(C)(C)[S](=O)(=O)CC)(=O)=O)C
1569	sulmepride	1	C1=C(C(=CC=C1[S](N)(=O)=O)OC)C(NCC2N(CCC2)C)=O
1570	sulthiame(sultiame)	1	C1=CC(=CC=C1N2[S](CCCC2)(=O)=O)[S](N)(=O)=O
1571	sultopride	1	C1=C([S](CC)(=O)=O)C=CC(=C1C(NCC2N(CCC2)CC)=O)OC
1572	sumacetamol	1	[C@H](C(=O)OC1=CC=C(C=C1)NC(=O)C)(NC(=O)C)CCSC
1573	sunepitron	1	O=C1CCC(=O)N1CC1CCC2CN(CCN2C1)c1ncccn1
1574	suproclone	1	C4=C(N2C(C1=C(SCCS1)C2=O)OC(N3CCN(C(CC)=O)CC3)=O)N=C5C(=C4)C=CC(=N5)Cl
1575	suriclone	1	C4=C(N2C(C1=C(SCCS1)C2=O)OC(N3CCN(C)CC3)=O)N=C5C(=C4)C=CC(=N5)Cl
1576	suritozole	1	C1=C(C=CC=C1C2=NN(C)C(N2C)=S)F
1577	taglutimide(biglumide)	1	O=C3C1C(C2CCC1C2)C(=O)N3C4C(NC(=O)CC4)=O
1578	talopram	1	C1=CC=CC3=C1C(C2=CC=CC=C2)(OC3(C)C)CCCNC
1579	talsupram	1	C1=CC=CC3=C1C(C2=CC=CC=C2)(SC3(C)C)CCCNC
1580	taltrimide	1	C1=CC=CC2=C1C(N(CC[S](NC(C)C)(=O)=O)C2=O)=O
1581	tameridone	1	C1=NC5=C([N]1CCN4CCC(C2=C[NH]C3=C2C=CC=C3)CC4)C(N(C)C(N5C)=O)=O
1582	tametraline	1	CNC2CCC(c1ccccc1)c3ccccc23
1583	tamitinol	1	C1=C(C(=C(O)C(=N1)C)CNCC)CSC
1584	tamolarizine	1	C4=C(C(N2CCN(CC(C1=CC=C(C(=C1)OC)OC)O)CC2)C3=CC=CC=C3)C=CC=C4
1585	tampramine	1	CN(C)CCCN2c1ccccc1C(=Nc3cccnc23)c4ccccc4
1586	tandamine	1	C1=CC=CC2=C1C3=C([N]2CC)C(SCC3)(CCN(C)C)C
1587	tandospirone	1	[C@H]13[C@H]([C@H]2C[C@@H]1CC2)C(=O)N(C3=O)CCCCN4CCN(CC4)C5=NC=CC=N5.C(C(O)(C(=O)O)CC(=O)O)C(=O)O
1588	taniplon	1	C2=C(C1=NOC(=N1)C)N=C3[N]2C4=C(C(=N3)OC)CCCC4
1589	tasosartan	1	C3=C(CN2C1=NC(=NC(=C1CCC2=O)C)C)C=CC(=C3)C4=CC=CC=C4C5=N[NH]N=N5
1590	tazomeline	1	C(SC1=NSN=C1C2=CCCN(C2)C)CCCCC
1591	tefludazine	1	[C@@H]2(C3=C([C@H](C1=CC=C(C=C1)F)C2)C=CC(=C3)C(F)(F)F)N4CCN(CCO)CC4
1592	teflutixol	1	C1=C(C(F)(F)F)C=CC3=C1C(C2=C(C=C(F)C=C2)S3)CCCN4CCN(CCO)CC4
1593	tenilsetam	1	C2=C(C1C(NCCN1)=O)SC=C2
1594	tepirindole	1	C3=C(C1=CCN(CCC)CC1)C2=CC(=CC=C2[NH]3)Cl
1595	terguride	1	[C@@H]34C1=CC=CC2=C1C(=C[NH]2)C[C@H]3N(C[C@H](C4)NC(N(CC)CC)=O)C
1596	tetrabarbital	1	C(C1(C(CCC)CC)C(NC(=O)NC1=O)=O)C
1597	tetrabenazine(tetrabenzine)	1	C1=C(OC)C(=CC3=C1C2N(CC(CC(C)C)C(C2)=O)CC3)OC
1598	tetrantoin	1	C1=CC=CC2=C1CC3(CC2)NC(=O)NC3=O
1599	thalidomide	1	C1=CC=CC3=C1C(N(C2C(NC(=O)CC2)=O)C3=O)=O
1600	thebacon	1	C1=CC(=C4C2=C1CC5C3C2(C(C(=CC3)OC(C)=O)O4)CCN5C)OC
1601	thialbarbital	1	C(C2(C1CCCC=C1)C(NC(=S)NC2=O)=O)C=C
1602	thiamylal	1	C(C1(C(NC(=S)NC1=O)=O)C(CCC)C)C=C
1603	thiazesim(tiazesim)	1	C1=CC=CC2=C1N(C(CC(S2)C3=CC=CC=C3)=O)CCN(C)C
1604	thiopropazate	1	C1=C(Cl)C=CC3=C1N(C2=C(C=CC=C2)S3)CCCN4CCN(CCOC(C)=O)CC4
1605	thioproperazine	1	C1=CC=CC2=C1N(C3=C(S2)C=CC(=C3)[S](N(C)C)(=O)=O)CCCN4CCN(CC4)C
1606	thozalinone(tozalinone)	1	C1=CC=CC=C1C2OC(=NC2=O)N(C)C
1607	tiagabine	1	[C@@H]3(CN(CCC=C(C1=C(C=CS1)C)C2=C(C=CS2)C)CCC3)C(O)=O
1608	tianeptine	1	C1=CC(=CC2=C1C(C3=C(N(C)[S]2(=O)=O)C=CC=C3)NCCCCCCC(O)=O)Cl
1609	tienocarbine	1	C1=C4C(=C2C(=C1)SC=C2C)C3=C(CCN(C3)C)[NH]4
1610	tifemoxone	1	C2=C(OCC1OC(NCC1)=S)C=CC=C2
1611	tilidine	1	[H+].C2=C(C1(C(N(C)C)C=CCC1)C(OCC)=O)C=CC=C2.[Cl-]
1612	timelotem	1	C1=C(F)C=CC2=C1N4C(CN=C2C3=CC=CS3)CN(C)CC4
1613	timiperone	1	C1=CC=CC4=C1N(C3CCN(CCCC(C2=CC=C(F)C=C2)=O)CC3)C(N4)=S
1614	timirdine	1	C2=C(N1C(SCC1)=N)C(=CC(=C2)Cl)N
1615	timobesone-acetate	1	[C@H]12[C@@](C(OC(=O)C)([C@H](C1)C)C(SC)=O)(C[C@H](O)C3(F)[C@H]2CCC4=CC(=O)C=C[C@]34C)C
1616	tinidazole	1	C1=C([N](CC[S](CC)(=O)=O)C(=N1)C)[N+](=O)[O-]
1617	tiomergine	1	C5=C2C1=C([NH]C=C1CC4C2=CC(CSC3=NC=CC=C3)CN4C)C=C5
1618	tioperidone	1	C4=C(N3CCN(CCCCN2C(C1=C(C=CC=C1)NC2=O)=O)CC3)C(=CC=C4)SCCC
1619	tiospirone	1	C2=C1C(=NSC1=CC=C2)N5CCN(CCCCN3C(CC4(CC3=O)CCCC4)=O)CC5
1620	tipredane	1	[C@]23([C@H]([C@H]1[C@]([C@@](SCC)(SC)CC1)(C)C[C@@H]2O)CCC4=CC(=O)C=C[C@]34C)F
1621	tisocromide	1	C1=C(OC)C(=CC2=C1[S](OC(C2)C(NC(CC(N(C)C)(C)C)C)=O)(=O)=O)OC
1622	tixadil	1	C1=CC=CC=C1CC(C)NCCC3C2=C(C=CC=C2)SC4=C3C=CC=C4
1623	tixocortol	1	[C@H]34[C@H]2[C@@H]([C@@]1(C(=CC(=O)CC1)CC2)C)[C@@H](O)C[C@@]3([C@](C(CS)=O)(O)CC4)C
1624	tixocortol-pivalate	1	[C@@H]23[C@H]([C@H]1[C@]([C@](C(CSC(C(C)(C)C)=O)=O)(O)CC1)(C)C[C@@H]2O)CCC4=CC(=O)CC[C@]34C
1625	tofenacin	1	C2=C(C(C1=CC=CC=C1)OCCNC)C(=CC=C2)C
1626	tofisopam	1	C1=C(OC)C(=CC2=C1C(=NN=C(C2CC)C)C3=CC=C(C(=C3)OC)OC)OC
1627	toloxychlorinol	1	C1=CC=CC(=C1OCC(COC(C(Cl)(Cl)Cl)O)OC(C(Cl)(Cl)Cl)O)C
1628	tolpiprazole	1	C1=C(C=CC=C1N3CCN(CCC2=N[NH]C(=C2)C)CC3)C
1629	tolquinzole	1	C1=C(C)C=CC2=C1C3N(CC2)CCC(C3)(CC)O
1630	tolufazepam	1	C1=C(Cl)C=CC2=C1C(=NCC(N2CC[S](C3=CC=C(C)C=C3)(=O)=O)=O)C4=CC=CC=C4Cl
1631	tonazocine	1	[C@]1([C@]2(C3=C(C[C@@H]1N(CC2)C)C=CC(=C3)O)C)(CCC(=O)CCCCC)C
1632	topiramate	1	[C@@]23([C@H]([C@H]1[C@H](OC(O1)(C)C)CO2)OC(O3)(C)C)CO[S](N)(=O)=O
1633	tracazolate	1	C1=N[N](C2=C1C(=C(C(=N2)C)C(OCC)=O)NCCCC)CC
1634	tralonide	1	[C@]12(OC(O[C@@H]1CC3C2(C[C@H](Cl)[C@@]4(Cl)C3C[C@H](F)C5=CC(=O)C=CC45C)C)(C)C)C(=O)CF
1635	tramadol	1	[C@H]1([C@](O)(CCCC1)C2=CC(=CC=C2)OC)CN(C)C.[H+].[Cl-]
1636	trebenzomine	1	C1=CC=CC2=C1CC(N(C)C)C(O2)C
1637	trefentanil	1	[H+].C4=C(C2(N(C1=C(F)C=CC=C1)C(=O)CC)CCN(CC2)CCN3N=NN(C3=O)CC)C=CC=C4.[Cl-]
1638	triamcinolone-benetonide	1	[C@@]45([C@@]3([C@H]([C@H]2[C@]([C@@]1(C(=CC(=O)C=C1)CC2)C)(F)[C@H](C3)O)C[C@H]4OC(O5)(C)C)C)C(COC(C(CNC(C6=CC=CC=C6)=O)C)=O)=O
1639	triamcinolone-furetonide	1	[C@@]45([C@@]3([C@H]([C@H]2[C@]([C@@]1(C(=CC(=O)C=C1)CC2)C)(F)[C@H](C3)O)C[C@H]4OC(O5)(C)C)C)C(COC(C6=CC7=C(O6)C=CC=C7)=O)=O
1640	tribromoethanol	1	BrCC(O)(Br)Br
1641	tricetamide	1	C1=C(C(=C(C=C1C(NCC(N(CC)CC)=O)=O)OC)OC)OC
1642	triclodazol	1	C3=C(C2(C1=CC=CC=C1)C(N(C(C(Cl)(Cl)Cl)O)CN2)=O)C=CC=C3
1643	triclofos	1	O=[P](O)(OCC(Cl)(Cl)Cl)O
1644	triclonide	1	[C@H]23C([C@@]1(OC(O[C@@H]1C2)(C)C)C(=O)CCl)(C[C@H](Cl)[C@@]4(Cl)C3C[C@H](F)C5=CC(=O)C=CC45C)C
1645	trimetrexate	1	C1=C3C(=C(C(=C1)CNC2=CC(=C(C(=C2)OC)OC)OC)C)C(=NC(=N3)N)N
1646	trizoxime	1	C3=C2N(CC1=CC=CC=C1)C(=O)\C(NNC2=CC=C3)=C(\N)N=O
1647	trocimine	1	C2=C(C(N1CCCCCCC1)=O)C=C(OC)C(=C2OC)OC
1648	tryptophan(l-tryptophan)	1	N[C@@H](CC1=C[NH]C2=CC=CC=C12)C(=O)O
1649	uldazepam	1	C1=C(Cl)C=CC2=C1C(=NCC(=N2)NOCC=C)C3=CC=CC=C3Cl
1650	umespirone	1	C4=C(N3CCN(CCCCN1C(C2C(C(C1=O)C(=O)N(C2=O)CCCC)(C)C)=O)CC3)C(=CC=C4)OC
1651	urethane	1	NC(=O)OCC
1652	valaciclovir	1	[C@@H](N)(C(OCCOC[N]1C2=C(N=C1)C(=O)N=C(N2)N)=O)C(C)C
1653	valdipromide	1	C(C(C(N)=O)(CCC)CCC)CC
1654	valganciclovir(RS790702)	1	[C@@H](N)(C(OCC(OC[N]1C2=C(N=C1)C(=O)N=C(N2)N)CO)=O)C(C)C
1655	valproatepivoxil	1	C(C(C(OCOC(C(C)(C)C)=O)=O)CCC)CC
1656	valtrate	1	[C@@]13([C@@H]2C(=C[C@@H]1OC(CC(C)C)=O)C(=CO[C@H]2OC(CC(C)C)=O)COC(C)=O)CO3
1657	velnacrine	1	C1=CC=CC2=C1C(=C3C(=N2)CCCC3O)N
1658	venlafaxine	1	C1=CC(=CC=C1C(C2(CCCCC2)O)CN(C)C)OC
1659	veralipride	1	C1=C([S](N)(=O)=O)C=C(C(=C1C(NCC2N(CCC2)CC=C)=O)OC)OC
1660	vigabatrin	1	C(C(C=C)N)CC(O)=O
1661	viloxazine	1	C1=CC=CC(=C1OCC2CNCCO2)OCC
1662	vinyl-ether	1	C(=C)OC=C
1663	vitamine(alpha-tocopherol)	1	[C@]2(OC1=C(C(=C(C(=C1CC2)C)O)C)C)(CCC[C@@H](CCC[C@@H](CCCC(C)C)C)C)C
1664	xaliproden	1	C1=C(C(F)(F)F)C=CC=C1C2=CCN(CC2)CCC4=CC3=CC=CC=C3C=C4
1665	xanthiol	1	OCCCN4CCN(CCCC2c1ccccc1Sc3ccc(Cl)cc23)CC4
1666	xorphanol	1	[C@]135[C@H]([C@H](N(CC1)CC2CCC2)CC4=C3C=C(O)C=C4)[C@H](CC(C5)=C)C
1667	xylazine	1	C1=C(C(=C(C=C1)C)NC2=NCCCS2)C
1668	zafuleptine	1	C1=CC(=CC=C1CNC(C(C)C)CCCCCC(O)=O)F
1669	zalospirone	1	[C@H]14[C@H]([C@@H]2[C@@H]3[C@H]([C@H]1C=C2)C=C3)C(=O)N(C4=O)CCCCN6CCN(C5=NC=CC=N5)CC6
1670	zetidoline	1	C1=C(C=CC=C1N3C(N(CCN2CC(C)(C)C2)CC3)=O)Cl
1671	ziprasidone	1	C1=CC=CC2=C1C(=NS2)N5CCN(CCC4=CC3=C(NC(C3)=O)C=C4Cl)CC5
1672	zolazepam	1	C1=CC=CC(=C1C2=NCC(N(C3=C2C(=N[N]3C)C)C)=O)F
1673	zoloperone	1	C4=C(C3=C(CCN2CCN(C1=C(C=CC=C1)OC)CC2)OC(N3)=O)C=CC(=C4)F
1674	zoniclezole	1	C1=C(Cl)C=CC2=C1C(=NO2)C([N]3C=CN=C3)C
1675	zopiclone	1	C1=CC(=CN=C1N2C(C3=C(C2=O)N=CC=N3)OC(N4CCN(C)CC4)=O)Cl
1676	zotepine	1	C1=C(Cl)C=CC2=C1C(=CC3=C(S2)C=CC=C3)OCCN(C)C
1677	zylofuramine	1	[C@@H]1(CCCO1)[C@@H](CC2=CC=CC=C2)NCC
1678	aceprometazine	1	C1=CC2=C(C=C1)SC3=C(N2CC(C)N(C)C)C=C(C=C3)C(=O)C
1679	adinazolam	1	C1=CC(=CC3=C1[N]2C(=NN=C2CN(C)C)CN=C3C4=CC=CC=C4)Cl
1680	albutoin	1	C(N1C(C(CC(C)C)NC1=S)=O)C=C
1681	alclometasone	1	[C@H]24[C@H]1[C@@]([C@](O)([C@@H](C1)C)C(=O)CO)(C[C@H](O)[C@@H]2[C@@]3(C(=CC(=O)C=C3)C[C@H]4Cl)C)C
1682	aletamine(alfetamine)	1	C1=C(CC(CC=C)N)C=CC=C1
1683	algestone	1	[C@H]34[C@H]2[C@@H]([C@@]1(C(=CC(=O)CC1)CC2)C)CC[C@@]3([C@](O)([C@H](O)C4)C(=O)C)C
1684	alimemazine	1	C1=CC=CC3=C1N(C2=C(C=CC=C2)S3)CC(CN(C)C)C
1685	alpertine	1	C1=C(OC)C(=CC2=C1C(=C(C(OCC)=O)[NH]2)CCN4CCN(C3=CC=CC=C3)CC4)OC
1686	alphaprodine(betaprodine)	1	C2=C(C1(C(CN(C)CC1)C)OC(CC)=O)C=CC=C2
1687	alpidem	1	C3=C(C1=C([N]2C(=N1)C=CC(=C2)Cl)CC(N(CCC)CCC)=O)C=CC(=C3)Cl
1688	amebucort	1	[C@@]4([C@@]3([C@H]([C@H]2[C@@H]([C@@]1(C(=CC(=O)CC1)[C@H](C2)C)C)[C@H](C3)O)CC4)C)(C(COC(C)=O)=O)OC(CCC)=O
1689	amedalin	1	CNCCCC2(C)C(=O)N(c1ccccc1)c3ccccc23
1690	amfonelic-acid	1	C1=CC(=NC2=C1C(C(=CN2CC)C(O)=O)=O)CC3=CC=CC=C3
1691	amiflamine	1	[C@@H](O)([C@@H](O)C(=O)O)C(=O)O.[C@@H](N)(CC1=CC=C(N(C)C)C=C1C)C
1692	aminoglutethimide	1	C1=CC(=CC=C1C2(C(NC(=O)CC2)=O)CC)N
1693	aminopromazine	1	C1=CC=CC3=C1N(C2=C(C=CC=C2)S3)CC(CN(C)C)N(C)C
1694	amiperone	1	C1=CC(=CC=C1C3(CCN(CCCC(C2=CC=C(F)C=C2)=O)CC3)C(N(C)C)=O)Cl
1695	amoxapine	1	C1=C(Cl)C=CC2=C1C(=NC3=C(O2)C=CC=C3)N4CCNCC4
1696	anisopirol	1	C3=C(N2CCN(CCCC(C1=CC=C(F)C=C1)O)CC2)C(=CC=C3)OC
1697	aptazapine	1	[N]12C(=CC=C1)C4N(C3=C(C2)C=CC=C3)CCN(C4)C.O=C(O)\C=C/C(=O)O
1698	arfendazam	1	C1=C(Cl)C=CC3=C1N(C2=CC=CC=C2)C(CCN3C(OCC)=O)=O
1699	asimadoline	1	[C@H](N(C(C(C1=CC=CC=C1)C2=CC=CC=C2)=O)C)(C3=CC=CC=C3)CN4CC[C@@H](C4)O
1700	atibeprone	1	C2=C(OCC1=NN=C(S1)C(C)C)C=CC3=C2OC(=O)C(=C3C)C
1701	atropine(hyoscyamine)	1	C1=CC=CC=C1C(C(OC2CC3N(C)C(C2)CC3)=O)CO
1702	bazinaprine	1	C1=C(C(=NN=C1C2=CC=CC=C2)NCCN3CCOCC3)C#N
1703	beclomethasonedipropionate(beclometasone-dipropionate)	1	[C@@]4([C@@]3([C@H]([C@H]2[C@]([C@@]1(C(=CC(=O)C=C1)CC2)C)(Cl)[C@H](C3)O)C[C@@H]4C)C)(C(COC(CC)=O)=O)OC(CC)=O
1704	befuraline	1	C3=C(C(N2CCN(CC1=CC=CC=C1)CC2)=O)OC4=C3C=CC=C4
1705	beloxepin	1	[C@@H]24[C@@](C1=CC=CC=C1OC3=C(C=CC=C23)C)(CCN(C4)C)O
1706	benmoxin	1	C2=C(C(NNC(C1=CC=CC=C1)=O)C)C=CC=C2
1707	benzobarbital	1	C1=CC=CC=C1C3(C(N(C(C2=CC=CC=C2)=O)C(=O)NC3=O)=O)CC
1708	benzoclidine	1	C3=C(C(OC1C2CCN(C1)CC2)=O)C=CC=C3
1709	benzoctamine	1	C1=CC=C2C(=C1)C3C4=C(C2(CNC)CC3)C=CC=C4
1710	benzphetamine(benzfetamine)	1	C1=CC(=CC=C1)CC(N(C)CC2=CC=CC=C2)C
1711	besipirdine	1	[H+].C1=CC3=C([N]1N(C2=CC=NC=C2)CCC)C=CC=C3.[Cl-]
1712	betamethadol	1	C2=C(C(CC(N(C)C)C)(C(CC)O)C1=CC=CC=C1)C=CC=C2
1713	betamethasone-acetate(dexamethasone-acetate)	1	[C@@]4([C@@]3([C@H]([C@H]2[C@]([C@@]1(C(=CC(=O)C=C1)CC2)C)(F)[C@H](C3)O)C[C@@H]4C)C)(C(COC(C)=O)=O)OC(C(C)C)=O
1714	betamethasone-dipropionate(dexamethasone-dipropionate)	1	[C@H]34[C@H]2[C@@]([C@@]1(C(=CC(=O)C=C1)CC2)C)([C@@H](O)C[C@@]3([C@](C(COC(C)=O)=O)(O)[C@H](C4)C)C)F
1715	betamethasone-valerate	1	[C@@]4([C@@]3([C@H]([C@H]2[C@]([C@@]1(C(=CC(=O)C=C1)CC2)C)(F)[C@H](C3)O)C[C@@H]4C)C)(C(COC(CC)=O)=O)OC(CC)=O
1716	bifemelane	1	[H+].C2=C(CC1=CC=CC=C1)C(=CC=C2)OCCCCNC.[Cl-]
1717	binedaline	1	C2=C(C1=C(C=CC=C1)[N]2N(CCN(C)C)C)C3=CC=CC=C3
1718	brallobarbital	1	C(C1(C(NC(=O)NC1=O)=O)CC=C)C(=C)Br
1719	brifentanil	1	[C@@H]3(N(C1=C(C=CC=C1)F)C(COC)=O)[C@@H](CN(CCN2C(N(CC)N=N2)=O)CC3)C
1720	brofaromine	1	C2=C(C1CCNCC1)OC3=C2C=C(OC)C=C3Br
1721	bromamid	1	C1=CC(=CC=C1NCCC(N(C)C)=O)Br
1722	bromodiphenhydramine(bromazine)	1	C2=C(C(OCCN(C)C)C1=CC=CC=C1)C=CC(=C2)Br
1723	bromopride	1	C1=C(Br)C(=CC(=C1C(NCCN(CC)CC)=O)OC)N
1724	bromperidol-decanoate	1	C1=CC(=CC=C1C3(CCN(CCCC(C2=CC=C(C=C2)F)=O)CC3)OC(CCCCCCCCC)=O)Br
1725	budesonide	1	[C@@]45([C@@]3([C@H]([C@H]2[C@@H]([C@@]1(C(=CC(=O)C=C1)CC2)C)[C@H](C3)O)C[C@H]4OC(O5)CCC)C)C(CO)=O
1726	budipine	1	C1=CC=CC=C1C3(C2=CC=CC=C2)CCN(C(C)(C)C)CC3
1727	bufenadrine	1	C2=C(C(C1=CC=CC=C1)OCCN(C)C)C(=CC=C2)C(C)(C)C
1728	buspirone	1	C1=NC(=NC=C1)N4CCN(CCCCN2C(CC3(CC2=O)CCCC3)=O)CC4
1729	butalbital	1	C(C1(C(NC(=O)NC1=O)=O)CC=C)C(C)C
1730	butamoxane	1	C1=CC=CC2=C1OC(CNCCCC)CO2
1731	butriptyline	1	C1=CC=CC3=C1C(C2=CC=CC=C2CC3)CC(CN(C)C)C
1732	carbenzide	1	C1=CC=CC=C1C(NNC(OCC)=O)C
1733	carbocloral	1	C(OC(NC(C(Cl)(Cl)Cl)O)=O)C
1734	carbromal	1	C(C(C(NC(N)=O)=O)(CC)Br)C
1735	carfentanil	1	C1=CC=CC=C1N(C3(CCN(CCC2=CC=CC=C2)CC3)C(OC)=O)C(CC)=O
1736	carpipramine	1	C1=CC=CC4=C1N(CCCN3CCC(N2CCCCC2)(CC3)C(N)=O)C5=C(CC4)C=CC=C5
1737	carvotroline	1	C1=C(F)C=CC2=C1C3=C([NH]2)CCN(C3)CCC4=CC=NC=C4
1738	cericlamine	1	[H+].C1=C(CC(N(C)C)(CO)C)C=CC(=C1Cl)Cl.[Cl-]
1739	chlorcyclizine	1	C3=C(C(N1CCN(C)CC1)C2=CC=CC=C2)C=CC(=C3)Cl
1740	chlorobutanol	1	ClC(CCC)O
1741	chloroprednisone	1	[C@H]24[C@H]1[C@@]([C@](C(COC(C)=O)=O)(O)CC1)(CC([C@@H]2[C@@]3(C(=CC(=O)C=C3)[C@H](C4)Cl)C)=O)C
1742	chloroserpidine	1	[C@@H]36C2=C(C1=CC(=CC=C1[NH]2)Cl)CCN3C[C@H]5C[C@@H](OC(C4=CC(=C(C(=C4)OC)OC)OC)=O)[C@@H]([C@H]([C@H]5C6)C(OC)=O)OC
1743	chlorphenesin-carbamate	1	C1=CC(=CC=C1OCC(COC(N)=O)O)Cl
1744	chlorphenoxamine	1	C2=C(C(C1=CC=CC=C1)(OCCN(C)C)C)C=CC(=C2)Cl
1745	chlorthenoxazine	1	C1=C2C(=CC=C1)OC(CCCl)NC2=O
1746	cianopramine	1	C1=C(C#N)C=CC3=C1N(C2=C(C=CC=C2)CC3)CCCN(C)C
1747	ciclazindol	1	C1=CC=CC2=C1C(C3=NCCCN23)(C4=CC=CC(=C4)Cl)O
1748	ciclopramine	1	C4=C2C1=C(CCC3=C(N1CCC2NC)C=CC=C3)C=C4
1749	cidoxepin	1	CN(C)CCC=C2c1ccccc1COc3ccccc23
1750	ciladopa	1	[C@@H](CN2CCN(C1=CC=CC=CC1=O)CC2)(C3=CC(=C(OC)C=C3)OC)O
1751	cinfenine	1	C1=CC=CC=C1C(C2=CC=CC=C2)OCCN(C\C=C\C3=CC=CC=C3)C
1752	cinitapride	1	C1=C(C(=CC(=C1[N+](=O)[O-])N)OCC)C(NC3CCN(CC2CCC=CC2)CC3)=O
1753	cinperene	1	C1=CC=CC=C1C4(C3CCN(C\C=C\C2=CC=CC=C2)CC3)C(NC(=O)CC4)=O
1754	cinromide	1	C1=C(C=CC=C1Br)\C=C\C(NCC)=O
1755	cintriamide(cintramide)	1	C1=C(C(=C(C=C1\C=C\C(N)=O)OC)OC)OC
1756	cinuperone	1	C3=C(N2CCN(CCCC(C1=CC=C(F)C=C1)=O)CC2)N=CC4=CC=CC=C34
1757	citalopram	1	C1=CC(=CC3=C1C(C2=CC=C(F)C=C2)(OC3)CCCN(C)C)C#N
1758	citenamide	1	C1=CC=CC3=C1C(C2=C(C=CC=C2)C=C3)C(N)=O
1759	clazolam	1	C1=C(Cl)C=CC4=C1C3C2=CC=CC=C2CCN3CC(=O)N4C
1760	clemeprol	1	C1=CC=CC(=C1)C(C(CN(C)C)O)C2=CC=C(C=C2)Cl
1761	climazolam	1	C1=CC(=CC3=C1[N]2C(=CN=C2C)CN=C3C4=CC=CC=C4Cl)Cl
1762	clobetasol	1	[C@@]23(F)C(C1C([C@](O)(C(C1)C)C(=O)CCl)(CC2O)C)CCC4=CC(=O)C=CC34C
1763	clobetasol-propionate	1	[C@]4([C@@]3([C@H]([C@H]2[C@]([C@@]1(C(=CC(=O)C=C1)CC2)C)(F)[C@H](C3)O)C[C@@H]4C)C)(OC(CC)=O)C(CCl)=O
1764	clofexamide	1	C1=CC(=CC=C1OCC(NCCN(CC)CC)=O)Cl
1765	clomacran	1	C1=C(Cl)C=CC3=C1C(C2=C(C=CC=C2)N3)CCCN(C)C
1766	clopipazan	1	CN1CCC(CC1)=C3c2ccccc2Oc4ccc(Cl)cc34
1767	clothiapine(clotiapine)	1	C1=C(Cl)C=CC2=C1C(=NC3=C(S2)C=CC=C3)N4CCN(CC4)C
1768	clovoxamine	1	C1=C(C(=N/OCCN)/CCCCOC)C=CC(=C1)Cl
1769	cloxazolam	1	C1=C(Cl)C=CC3=C1C2(OCCN2CC(=O)N3)C4=C(Cl)C=CC=C4
1770	cloxypendyl	1	C1=C(Cl)C=NC2=C1SC4=C(N2CCCN3CCN(CCO)CC3)C=CC=C4
1771	cormethasoneacetate(cormetasone-acetate)	1	CC4CC3C2CC(F)(F)C1=CC(=O)C=CC1(C)C2(F)C(O)CC3(C)C4(O)C(=O)COC(C)=O
1772	cropropamide	1	C(C(N(C(\C=C\C)=O)CCC)C(N(C)C)=O)C
1773	cyamemazine	1	C1=C(C#N)C=CC3=C1N(C2=C(C=CC=C2)S3)CC(CN(C)C)C
1774	cyclazodone	1	C3=C(C1OC(=NC1=O)NC2CC2)C=CC=C3
1775	cypenamine	1	C2=C(C1C(CCC1)N)C=CC=C2
1776	cyprazepam	1	C4=C(C2=C3C(=NC(=NCC1CC1)CN2O)C=CC(=C3)Cl)C=CC=C4
1777	dabelotine	1	C1=CC=C3C(=C1OCC2CNCCO2)N(CCC3)C
1778	daledalin	1	C1=CC=CC3=C1N(C2=CC=CC=C2)CC3(CCCNC)C
1779	damotepine	1	C1=CC=CC3=C1SC2=C(C=CC=C2)C=C3CN(C)C
1780	danitracen	1	C1=CC=CC3=C1C(C2=C(C=CC=C2)C3O)=C4CCN(C)CC4
1781	dapoxetine	1	[C@H](CCOC1=CC=CC2=CC=CC=C12)(C3=CC=CC=C3)N(C)C
1782	darvon(dextropropoxypheneandlevopropoxyphene)	1	[C@](OC(=O)CC)([C@@H](CN(C)C)C)(CC1=CC=CC=C1)C2=CC=CC=C2.[H+].[Cl-]
1783	dazepinil	1	CN2C(Cc1ccccc1N=C2C)c3ccccc3
1784	declenperone	1	C1=CC=CC2=C1N(C(=O)N2)CCCN4CCC(C(C3=CC=C(F)C=C3)=O)CC4
1785	deflazacort	1	[C@@]45([C@@]3([C@H]([C@H]2[C@@H]([C@@]1(C(=CC(=O)C=C1)CC2)C)[C@H](C3)O)C[C@H]4OC(=N5)C)C)C(COC(C)=O)=O
1786	delergotrile	1	[C@@H]34CC1=C[NH]C2=CC=CC(=C12)C3C[C@@H](CN4C)CC#N
1787	delorazepam	1	C1=C(Cl)C=CC2=C1C(=NCC(N2)=O)C3=CC=CC=C3Cl
1788	demexiptiline	1	C1=CC=CC2=C1C(C3=C(C=C2)C=CC=C3)=NOCCNC
1789	denzimol	1	C1=CC(=CC=C1C(C[N]2C=CN=C2)O)CCC3=CC=CC=C3
1790	depramine	1	C1=CC=CC2=C1N(C3=C(C=C2)C=CC=C3)CCCN(C)C
1791	desflurane	1	O(C(C(F)(F)F)F)C(F)F
1792	desomorphine	1	C1=CC(=C3C2=C1CC5C4C2(C(O3)CCC4)CCN5C)O
1793	dexclamol	1	[C@H]15C3=C(CCC2=C1C=CC=C2)C=CC=C3[C@H]4C[C@](C(C)C)(O)CCN4C5
1794	dextromoramide(levomoramideandracemoramide)	1	C4=C(C(C(=O)N1CCCC1)(C2=CC=CC=C2)C(CN3CCOCC3)C)C=CC=C4
1795	dextrorphan	1	[C@]134[C@@H]([C@H](CC2=C1C=C(O)C=C2)N(C)CC3)CCCC4
1796	dezinamide	1	C1=C(C=CC=C1OC2CN(C(N)=O)C2)C(F)(F)F
1797	dezocine	1	CC13CCCCCC(Cc2ccc(O)cc12)C3N
1798	diacetylnalorphine	1	C1=CC(=C3C2=C1CC5C4C2(C(O3)C(C=C4)OC(C)=O)CCN5CC=C)OC(C)=O
1799	dibenzepin	1	C1=CC=CC2=C1N(C(C3=C(N2C)C=CC=C3)=O)CCN(C)C
1800	dicarbine	1	C1=C(C)C=CC3=C1C2C(CCN(C2)C)N3
1801	dichlormezanone	1	C2=C(C1[S](CCC(N1C)=O)(=O)=O)C=CC(=C2Cl)Cl
1802	diclofensine	1	C1=CC(=CC3=C1C(C2=CC(=C(Cl)C=C2)Cl)CN(C)C3)OC
1803	diethazine	1	C1=CC=CC3=C1N(C2=C(C=CC=C2)S3)CCN(CC)CC
1804	difencloxazine	1	Clc1ccc(cc1)C(OCCN2CCOCC2)c3ccccc3
1805	diflorasone-diacetate	1	[C@@]4([C@@]3([C@H]([C@H]2[C@]([C@@]1(C(=CC(=O)C=C1)[C@H](C2)F)C)(F)[C@H](C3)O)C[C@@H]4C)C)(C(COC(C)=O)=O)OC(C)=O
1806	difluprednate	1	[C@@]4([C@@]3([C@H]([C@H]2[C@]([C@@]1(C(=CC(=O)C=C1)[C@H](C2)F)C)(F)[C@H](C3)O)CC4)C)(C(COC(C)=O)=O)OC(CCC)=O
1807	dimemorfan	1	[C@]134[C@@H]([C@H](CC2=C1C=C(C)C=C2)N(C)CC3)CCCC4
1808	dimeprozan	1	C3=CC1=C(C(/C2=C(O1)C=CC=C2)=C/CCN(C)C)C=C3OC
1809	dimesone	1	[C@]23([C@H]([C@H]1[C@]([C@](C(CO)=O)(C)[C@@H](C1)C)(C)C[C@@H]2O)CCC4=CC(=O)C=C[C@]34C)F
1810	dimetacrine	1	C1=CC=CC3=C1N(C2=C(C=CC=C2)C3(C)C)CCCN(C)C
1811	dinazafone	1	C1=C(C(=CC=C1Cl)N(C(CNCC(C)=C)=O)C)C(C2=CC=CC=C2)=O
1812	doliracetam	1	C1=CC=CC2=C1C(C(N2CC(N)=O)=O)C3=CC=CC=C3
1813	dosulepin	1	[H+].C3=C2\C(C1=CC=CC=C1SCC2=CC=C3)=C\CCN(C)C.[Cl-]
1814	doxefazepam	1	C1=C(Cl)C=CC2=C1C(=NC(O)C(N2CCO)=O)C3=CC=CC=C3F
1815	doxenitoin	1	C3=C(C2(C1=CC=CC=C1)C(NCN2)=O)C=CC=C3
1816	doxibetasol	1	[C@H]34[C@H]2[C@@](F)([C@@]1(C(=CC(=O)C=C1)CC2)C)[C@@H](O)C[C@@]3([C@](O)([C@H](C4)C)C(=O)C)C
1817	drocinonide	1	[C@H]23C([C@@]1(OC(O[C@@H]1C2)(C)C)C(=O)CO)(C[C@H](O)[C@@]4(F)C3CCC5C4(CCC(=O)C5)C)C
1818	dulozafone	1	C1=C(C(=CC=C1Cl)N(C(CN(CCO)CCO)=O)C)C(C2=C(C=CC=C2)Cl)=O
1819	enpiprazole	1	C1=CC=CC(=C1N3CCN(CCC2=C[N](C)N=C2)CC3)Cl
1820	enprazepine	1	C1=CC=CC2=C1N(CC3=C(C2=C)C=CC=C3)CCCN(C)C
1821	eprobemide	1	C1=CC(=CC=C1C(NCCCN2CCOCC2)=O)Cl
1822	eptazocine	1	C1=C(O)C=CC3=C1C2(CC(CN(CC2)C)C3)C
1823	eterobarb	1	C2=C(C1(C(N(C(=O)N(C1=O)COC)COC)=O)CC)C=CC=C2
1824	ethotoin	1	C1=CC=CC=C1C2C(N(CC)C(N2)=O)=O
1825	ethyl-chloride	1	C1=C(Cl)C=CC2=C1C(=NC(C(=O)N2)C(OCC)=O)C3=CC=CC=C3F
1826	etizolam	1	C1=C(SC2=C1C(=NCC3=NN=C([N]23)C)C4=CC=CC=C4Cl)CC
1827	etrabamine	1	C2=NC1=C(CC(NC)CC1)S2
1828	etryptamine	1	C1=CC=CC2=C1C(=C[NH]2)CC(CC)N
1829	fenaclon	1	C1=CC=CC=C1CCNC(CCCl)=O
1830	fenadiazole	1	O=C2\C(=C1\OC=NN1)C=CC=C2
1831	fezolamine	1	C1=C(C(=N[N]1CCCN(C)C)C2=CC=CC=C2)C3=CC=CC=C3
1832	fletazepam	1	C1=C(Cl)C=CC2=C1C(=NCCN2CC(F)(F)F)C3=CC=CC=C3F
1833	fluanisone	1	C1=CC=CC(=C1N3CCN(CCCC(C2=CC=C(F)C=C2)=O)CC3)OC
1834	flucindol	1	CN(C)C3CCc2[nH]c1c(F)cc(F)cc1c2C3
1835	fluciprazine	1	C1=CC(=CC=C1N3CCN(CC(O)COC2(CCCCC2)C#C)CC3)F
1836	fludiazepam	1	C1=C(Cl)C=CC2=C1C(=NCC(=O)N2C)C3=CC=CC=C3F
1837	flumethasone(flumetasoneanddiflorasone)	1	[C@H]23[C@@]([C@@]1(C(=CC(=O)C=C1)[C@H](C2)F)C)([C@H](C[C@]4([C@H]3C[C@@H](C)[C@@]4(C(CO)=O)O)C)O)F
1838	flumethasone21pivalate(flumetasone-pivalate)	1	[C@]12(F)[C@H](CC4([C@H](C1C[C@@H](C3=CC(=O)C=CC23C)F)C[C@H]([C@]4(O)C(=O)COC(=O)C(C)(C)C)C)C)O
1839	flunisolide	1	[C@]14(C([C@H]3[C@H]([C@@H](O)C1)C2(C(=CC(=O)C=C2)[C@@H](F)C3)C)C[C@H]5OC(O[C@@]45C(=O)CO)(C)C)C.[C@]69(C([C@H]8[C@H]([C@@H](O)C6)C7(C(=CC(=O)C=C7)[C@@H](F)C8)C)C[C@H]%10OC(O[C@@]9%10C(=O)CO)(C)C)C.O
1840	flunisolide-acetate	1	[C@]12(OC(O[C@@H]1CC3C2(CC(O)[C@H]4C3C[C@H](F)C5=CC(=O)C=CC45C)C)(C)C)C(=O)COC(=O)C
1841	fluocinolone	1	[C@H]2(C1=CC(=O)C=C[C@@]1([C@@]4([C@@H](C2)[C@@H]3C[C@@H](O)[C@]([C@@]3(C)C[C@@H]4O)(O)C(=O)CO)F)C)F
1842	fluocinolone-acetonide	1	[C@@]45([C@@]3([C@H]([C@H]2[C@]([C@@]1(C(=CC(=O)C=C1)[C@H](C2)F)C)(F)[C@H](C3)O)C[C@H]4OC(O5)(C)C)C)C(CO)=O
1843	fluocortin-butyl	1	[C@H]24[C@H]1[C@@]([C@@H](C(C(OCCCC)=O)=O)[C@@H](C1)C)(C[C@@H]([C@@H]2[C@@]3(C(=CC(=O)C=C3)[C@H](C4)F)C)O)C
1844	fluocortolone	1	[C@H]24[C@H]1[C@@]([C@@H](C(CO)=O)[C@@H](C1)C)(C[C@@H]([C@@H]2[C@@]3(C(=CC(=O)C=C3)[C@H](C4)F)C)O)C
1845	fluorometholone	1	[C@]23([C@H]([C@H]1[C@]([C@](C(C)=O)(O)CC1)(C)C[C@@H]2O)C[C@H](C)C4=CC(=O)C=C[C@]34C)F
1846	fluperlapine	1	C1=CC=CC3=C1C(=NC2=C(C=CC(=C2)F)C3)N4CCN(C)CC4
1847	fluperolone(fluperolone-acetate)	1	[C@H]23[C@@]([C@@]1(C(=CC(=O)C=C1)CC2)C)([C@H](C[C@]4([C@H]3CC[C@@]4(C([C@@H](OC(C)=O)C)=O)O)C)O)F
1848	fluprednidene	1	[C@]34([C@H]([C@H]2[C@@]([C@@]1(C(=CC(C=C1)=O)CC2)C)(C(C3)O)F)CC([C@@]4(C(=O)CO)O)=C)C
1849	fluprednisolone	1	[C@H]24[C@H]1[C@@]([C@](C(CO)=O)(O)CC1)(C[C@@H]([C@@H]2[C@@]3(C(=CC(=O)C=C3)[C@H](C4)F)C)O)C
1850	fluprednisolone-valerate	1	[C@@]4(OC(=O)CCCC)(C3(C(C2C(C1(C(=CC(=O)C=C1)C(F)C2)C)C(O)C3)CC4)C)C(=O)CO
1851	fluradoline	1	C1=C(F)C=CC3=C1C=C(SCCNC)C2=CC=CC=C2O3
1852	flurandrenolide(fludroxycortide)	1	[C@@]45([C@@]3([C@H]([C@H]2[C@@H]([C@@]1(C(=CC(=O)CC1)[C@H](C2)F)C)[C@H](C3)O)C[C@H]4OC(O5)(C)C)C)C(CO)=O
1853	fluspiperone	1	C1=CC(=CC=C1N2C4(C(NC2)=O)CCN(CCCC(C3=CC=C(F)C=C3)=O)CC4)F
1854	flutoprazepam	1	C1=C(Cl)C=CC2=C1C(=NCC(N2CC3CC3)=O)C4=CC=CC=C4F
1855	furfenorex	1	C1=CC=CC=C1CC(N(CC2=CC=CO2)C)C
1856	galantamine	1	[C@]234C1=C(C=CC(=C1O[C@H]2C[C@@H](O)C=C3)OC)CN(CC4)C
1857	gamfexine	1	C2=C(C(C1CCCCC1)CCN(C)C)C=CC=C2
1858	guanoxyfen	1	NC(=N)NCCCOc1ccccc1
1859	halazepam	1	C1=C(Cl)C=CC2=C1C(=NCC(=O)N2CC(F)(F)F)C3=CC=CC=C3
1860	halometasone	1	[C@H]23[C@@]([C@@]1(C(=CC(C(=C1)Cl)=O)[C@H](C2)F)C)([C@H](C[C@]4(C3C[C@H]([C@@]4(C(CO)=O)O)C)C)O)F
1861	heptabarb	1	C(C2(C1=CCCCCC1)C(NC(=O)NC2=O)=O)C
1862	hepzidine	1	C1=CC=CC2=C1C(C3=C(CC2)C=CC=C3)OC4CCN(C)CC4
1863	homochlorcyclizine	1	C1=CC(=CC=C1C(N2CCN(C)CCC2)C3=CC=CC=C3)Cl
1864	homofenazine(homophenazine)	1	C1=C(C(F)(F)F)C=CC3=C1N(C2=C(C=CC=C2)S3)CCCN4CCN(CCO)CCC4
1865	hydrocortisone-acetate	1	[C@]34([C@H]([C@H]2[C@@H]([C@@]1(C(=CC(=O)CC1)CC2)C)[C@H](C3)O)CC[C@@]4(C(COC(C)=O)=O)O)C
1866	hydrocortisone-buteprate	1	[C@@]4([C@@]3([C@H]([C@H]2[C@@H]([C@@]1(C(=CC(=O)CC1)CC2)C)[C@H](C3)O)CC4)C)(C(COC(CC)=O)=O)OC(CCC)=O
1867	hydrocortisone-butyrate	1	[C@]4([C@@]3([C@H]([C@H]2[C@@H]([C@@]1(C(=CC(=O)CC1)CC2)C)[C@H](C3)O)CC4)C)(OC(CCC)=O)C(CO)=O
1868	hydromorphone	1	[C@@]125C3=C4C[C@H]([C@@H]1CCC([C@@H]2OC3=C(C=C4)O)=O)N(C)CC5
1869	hydroxypethidine	1	C2=C(C1(C(OCC)=O)CCN(C)CC1)C=CC=C2O
1870	icometasone-enbutate	1	[C@@]4([C@@]3([C@H]([C@H]2[C@]([C@@]1(C(=CC(=O)C=C1)CC2)C)(Cl)[C@H](C3)O)C[C@H]4C)C)(C(COC(C)=O)=O)OC(CCC)=O
1871	iminophenimide	1	C2=C(C1(C(NC(=O)CN1)=O)CC)C=CC=C2
1872	indalpine	1	C1=CC=CC2=C1C(=C[NH]2)CCC3CCNCC3
1873	intriptyline	1	CN(C)CC#CC=C2c1ccccc1C=Cc3ccccc23
1874	iprindole	1	C1=CC=CC3=C1C2=C(CCCCCC2)[N]3CCCN(C)C
1875	iproniazid	1	C1=CN=CC=C1C(NNC(C)C)=O
1876	isomethadone	1	C1=CC=CC=C1C(C2=CC=CC=C2)(C(CN(C)C)C)C(CC)=O
1877	isoprednidene	1	[C@@]4(O)(C3(C(C2C(C1(C(=CC(=O)CC1)C=C2)C)C(O)C3)CC4=C)C)C(=O)CO
1878	isothamine(profenamine)	1	C1=CC=CC3=C1N(C2=C(C=CC=C2)S3)CC(N(CC)CC)C
1879	ketipramine(ketimipramine)	1	C1=CC=CC2=C1N(C3=C(CC2=O)C=CC=C3)CCCN(C)C
1880	ketorfanol	1	[C@]235[C@H]([C@H](N(CC1CC1)CC2)CC4=C3C(=CC=C4)O)CCC(C5)=O
1881	levodopa	1	[C@H](CC1=CC(=C(C=C1)O)O)(C(O)=O)N
1882	levomepromazine	1	[C@H](CN1C3=C(SC2=C1C=CC=C2)C=CC(=C3)OC)(CN(C)C)C
1883	levoprotiline(oxaprotiline)	1	C13(C4=C(C(C2=C1C=CC=C2)CC3)C=CC=C4)C[C@H](CNC)O
1884	lirequinil	1	[C@H]5(CN(C(C3=C2C1=CC(=CC=C1CCN2C(=O)C(=C3)C4=CC=CC=C4)Cl)=O)CC5)OCC
1885	litoxetine	1	C2=C(COC1CCNCC1)C=CC3=C2C=CC=C3
1886	lobeline	1	C3=C(C(CC2N(C(CC(C1=CC=CC=C1)=O)CCC2)C)O)C=CC=C3
1887	lodaxaprine	1	C1=CC(=NN=C1C2=C(Cl)C=CC=C2)N3CCC(O)CC3
1888	lorcinadol	1	C3=C(N2CCN(C\C=C\C1=CC=CC=C1)CC2)N=NC(=C3)Cl
1889	loreclezole	1	C1=CC(=CC(=C1\C(=C\[N]2C=NC=N2)Cl)Cl)Cl
1890	losindole	1	[C@@H]1([C@H]3[C@@H](CC2=C1C=C(Cl)C=C2)CN(C3)C)C4=CC=CC=C4
1891	maroxepin	1	C1=CC=CC3=C1C4=C(C2=C(C=CC=C2)O3)CCN(CC4)C
1892	mazapertine	1	C3=C(CN2CCN(C1=C(OC(C)C)C=CC=C1)CC2)C=CC=C3C(=O)N4CCCCC4.C(C(=O)O)CC(=O)O
1893	medifoxamine	1	C2=C(OC(OC1=CC=CC=C1)CN(C)C)C=CC=C2
1894	mefeclorazine	1	C1=CC(=CC(=C1OC)OC)CCN2CCN(CC2)C3=CC(=CC=C3)Cl
1895	menitrazepam	1	C1=C([N+](=O)[O-])C=CC2=C1C(=NCC(N2C)=O)C3=CCCCC3
1896	mephenytoin	1	C2=C(C1(C(N(C)C(N1)=O)=O)CC)C=CC=C2
1897	mephobarbital(methylphenobarbital)	1	C2=C(C1(C(N(C(NC1=O)=O)C)=O)CC)C=CC=C2
1898	mepiprazole	1	C1=C(C=CC=C1N3CCN(CCC2=N[NH]C(=C2)C)CC3)Cl
1899	meprednisone	1	[C@H]12[C@@]([C@](C(CO)=O)(O)[C@H](C1)C)(CC(=O)[C@H]3[C@H]2CCC4=CC(=O)C=C[C@]34C)C
1900	metaclazepam	1	C1=C(Br)C=CC2=C1C(=NCC(N2C)COC)C3=CC=CC=C3Cl
1901	metamfepramone	1	C1=CC=CC(=C1)C(=O)C(C)N(C)C
1902	metapramine	1	C1=CC=CC2=C1C(CC3=C(N2C)C=CC=C3)NC
1903	metaxalone	1	C1=C(C=C(C=C1OCC2CNC(O2)=O)C)C
1904	metazocine	1	C1=CC(=CC2=C1CC3C(C2(CCN3C)C)C)O
1905	metetoin	1	C1=CC=CC=C1C2(N(C(=O)NC2=O)C)CC
1906	methadone(levomethadone)	1	C1=CC=CC=C1C(C2=CC=CC=C2)(C(CC)=O)CC(N(C)C)C
1907	methastyridone	1	C1=CC=CC=C1/C=C/C2C(NC(O2)(C)C)=O
1908	methiomeprazine(levometiomeprazine)	1	C1=C(SC)C=CC3=C1N(C2=C(C=CC=C2)S3)CC(CN(C)C)C
1909	methsuximide(mesuximide)	1	C2=C(C1(C(N(C)C(C1)=O)=O)C)C=CC=C2
1910	methylprednisolone	1	[C@H]24[C@H]1[C@@]([C@](C(CO)=O)(O)CC1)(C[C@@H]([C@@H]2[C@@]3(C(=CC(=O)C=C3)[C@H](C4)C)C)O)C
1911	methylprednisolone-aceponate	1	[C@H]24[C@H]1[C@@]([C@](C(COC(C)=O)=O)(O)CC1)(C[C@@H]([C@@H]2[C@@]3(C(=CC(=O)C=C3)[C@H](C4)C)C)O)C
1912	methylprednisolone-acetate	1	[C@H]24[C@H]1[C@@]([C@](C(COC(CCC(O)=O)=O)=O)(O)CC1)(C[C@@H]([C@@H]2[C@@]3(C(=CC(=O)C=C3)[C@H](C4)C)C)O)C
1913	metitepine(methiothepin)	1	C1=C(SC)C=CC4=C1C(N2CCN(C)CC2)CC3=C(C=CC=C3)S4
1914	metomidate	1	C1=NC=C([N]1C(C2=CC=CC=C2)C)C(=O)OC
1915	mezepine	1	C1=CC=CC2=C1N(CC3=C(C2)C=CC=C3)CCCNC
1916	midazolam(midazolammaleate)	1	C1=CC(=CC3=C1[N]2C(=CN=C2C)CN=C3C4=CC=CC=C4F)Cl
1917	milenperone	1	C1=CC(=CC2=C1N(C(=O)N2)CCCN4CCC(C(C3=CC=C(F)C=C3)=O)CC4)Cl
1918	milipertine	1	C1=C(OC)C(=CC2=C1C(=C(C)[NH]2)CCN4CCN(C3=CC=CC=C3OC)CC4)OC
1919	milnacipran	1	[C@]1([C@H](C1)CN)(C(=O)N(CC)CC)C2=CC=CC=C2.[H+].[Cl-]
1920	mindoperone	1	C1=CC(=CC2=C1C(=C([NH]2)C)C4CCN(CCCC(C3=CC=C(F)C=C3)=O)CC4)OC
1921	mirfentanil	1	C1=NC=CN=C1N(C3CCN(CCC2=CC=CC=C2)CC3)C(C4=CC=CO4)=O
1922	modaline	1	C1=CN=C(C(=N1)N2CCCCC2)C
1923	mofegiline	1	C1=C(CC\C(CN)=C/F)C=CC(=C1)F
1924	molindone	1	C(C1=C(C)[NH]C3=C1C(C(CN2CCOCC2)CC3)=O)C
1925	nafenodone(dexnafenodone)	1	[C@]3(C1=CC=CC=C1)(C(C2=C(C=CC=C2)CC3)=O)CCN(C)C
1926	napitane	1	C5CC(CN1CCC(C1)c2ccccc2)c4ccc3OCOc3c4C5
1927	naranol	1	C1=C4C(=C2C(=C1)C=CC=C2)CC3CN(C)CC(C3(O4)O)C
1928	nealbarbital	1	C(C1(C(NC(=O)NC1=O)=O)CC=C)C(C)(C)C
1929	nebracetam	1	C1=CC=CC=C1CN2C(CC(C2)CN)=O
1930	nefopam	1	C1=CC=CC3=C1C(C2=CC=CC=C2)OCCN(C3)C
1931	nemonapride	1	[C@H]2(NC(=O)C1=C(OC)C=C(NC)C(=C1)Cl)[C@H](N(CC2)CC3=CC=CC=C3)C
1932	nerisopam	1	C2=C1C(=NN=C(CC1=CC(=C2OC)OC)C)C3=CC=C(N)C=C3
1933	nicodicodine	1	C1=CC(=C3C2=C1CC6C4C2(C(O3)C(CC4)OC(C5=CN=CC=C5)=O)CCN6C)OC
1934	nonaperone	1	C1=CC(=CC=C1C(CCCN2CC3CCC(C2)CC3)=O)F
1935	norcodeine	1	C1=CC(=C3C2=C1CC5C4C2(C(O3)C(O)C=C4)CCN5)OC
1936	normethadone	1	C2=C(C(C1=CC=CC=C1)(CCN(C)C)C(CC)=O)C=CC=C2
1937	ocfentanil	1	C3=C(N(C2CCN(CCC1=CC=CC=C1)CC2)C(COC)=O)C(=CC=C3)F
1938	odapipam	1	[C@@H]4(C1=CC=CC2=C1OCC2)C3=CC(=C(Cl)C=C3CCN(C4)C)O.CC(=O)O
1939	olanzapine	1	C1=C3C(=CC=C1)N=C2SC(=CC2=C(N3)N4CCN(CC4)C)C
1940	opipramol	1	C1=CC=CC2=C1N(C3=C(C=C2)C=CC=C3)CCCN4CCN(CCO)CC4
1941	oxanamide	1	O1CCCCC1C(=O)N
1942	oxazolam	1	[C@@]12(C3=C(NC(CN1C[C@H](O2)C)=O)C=CC(=C3)Cl)C4=CC=CC=C4
1943	oxilorphan	1	[C@]235[C@]([C@H](N(CC1CC1)CC2)CC4=C3C=C(O)C=C4)(CCCC5)O
1944	oxomemazine	1	C1=CC=CC3=C1N(C2=C(C=CC=C2)[S]3(=O)=O)CC(CN(C)C)C
1945	oxypertine	1	C1=C(OC)C(=CC2=C1C(=C(C)[NH]2)CCN4CCN(C3=CC=CC=C3)CC4)OC
1946	oxyridazine	1	C1=C(OC)C=CC3=C1N(C2=C(C=CC=C2)S3)CCC4N(CCCC4)C
1947	paracetamol(acetaminophen)	1	N(C(=O)C)C1=CC=C(O)C=C1
1948	paramethadione	1	C(C)C1(C)C(=O)N(C(O1)=O)C
1949	paramethasone	1	[C@]12(C(=CC(C=C1)=O)[C@H](C[C@H]3[C@H]4[C@](C[C@@H]([C@H]23)O)([C@](C(=O)CO)(O)[C@@H](C4)C)C)F)C
1950	parapropamol	1	C1=C(NC(CC)=O)C=CC(=C1)O
1951	paraxazone	1	C1=CC=CC2=C1N(C(CO2)=O)CC(N)=O
1952	penciclovir	1	C1=NC2=C([N]1CCC(CO)CO)NC(=NC2=O)N
1953	pentamoxane	1	CC(C)CCNCC2COc1ccccc1O2
1954	pentylenetetrazole(pentetrazol)	1	C2C1=NN=N[N]1CCCC2
1955	periciazine	1	C1=C(C=CC3=C1N(CCCN2CCC(CC2)O)C4=C(S3)C=CC=C4)C#N
1956	perimetazine	1	C1=C(OC)C=CC3=C1N(C2=C(C=CC=C2)S3)CC(CN4CCC(O)CC4)C
1957	perisoxal	1	C2=C(C1=CC=CC=C1)ON=C2C(CN3CCCCC3)O
1958	phacetoperane	1	CC(=O)OC(C1CCCCN1)c2ccccc2
1959	phenaglycodol	1	C1=C(C(C(C)(C)O)(C)O)C=CC(=C1)Cl
1960	phendimetrazine	1	[C@H]2(C1=CC=CC=C1)[C@@H](N(CCO2)C)C
1961	phenelzine	1	[Cl].C1=CC=CC=C1CCNN
1962	pheniprazine	1	C1=CC=CC=C1CC(NN)C
1963	phenomorphan	1	C1=C(O)C=CC4=C1C35C(C(N(CCC2=CC=CC=C2)CC3)C4)CCCC5
1964	pimethixene	1	C1=CC=CC3=C1C(C2=C(C=CC=C2)S3)=C4CCN(C)CC4
1965	piminodine	1	C3=C(C1(C(OCC)=O)CCN(CC1)CCCNC2=CC=CC=C2)C=CC=C3
1966	pinazepam	1	C1=C(Cl)C=CC2=C1C(=NCC(N2CC#C)=O)C3=CC=CC=C3
1967	pipotiazine	1	C1=C([S](N(C)C)(=O)=O)C=CC3=C1N(C2=C(C=CC=C2)S3)CCCN4CCC(CCO)CC4
1968	pipradrol	1	C1=C(C=CC=C1)C(C2=CC=CC=C2)(C3NCCCC3)O
1969	piribedil	1	C4Oc3ccc(CN1CCN(CC1)c2ncccn2)cc3O4
1970	pizotifen	1	C1=CSC2=C1C(C3=C(CC2)C=CC=C3)=C4CCN(CC4)C
1971	prazepine	1	C1=CC=CC2=C1N(C3=C(CC2)C=CC=C3)CCCN(C)C
1972	prednisolone-acetate	1	[C@]34([C@H]([C@H]2[C@@H]([C@@]1(C(=CC(=O)C=C1)CC2)C)[C@H](C3)O)CC[C@@]4(C(COC(C)=O)=O)O)C
1973	prednisolone-hemisuccinate	1	[C@]14([C@@](C(=O)COC(CCC(=O)[O-])=O)(CC[C@H]1[C@@H]3CCC2=CC(C=C[C@@]2([C@H]3[C@H](C4)O)C)=O)O)C.[Na+]
1974	prednival	1	C(C)CCC(=O)OC3(CCC4C2CCC1=CC(=O)C=CC1(C)C2C(O)CC34C)C(=O)CO
1975	premazepam	1	C1=C2C(=C([N]1C)C)C(=NCC(N2)=O)C3=CC=CC=C3
1976	prideperone	1	C1=C(C(=CC=C1C#N)OC)C(NCCN3CCC(C(C2=CC=C(F)C=C2)=O)CC3)=O
1977	procinonide	1	[C@@]23(F)C1(C(=CC(=O)C=C1)[C@@H](F)CC2C5C(CC3O)([C@]4(C(=O)COC(=O)CC)OC(O[C@@H]4C5)(C)C)C)C
1978	profexalone	1	C1=CC=CC=C1C2CN(C(NCCC)=O)C(O2)=O
1979	promethazine	1	C1=CC=CC2=C1N(C3=C(S2)C=CC=C3)CC(C)N(C)C
1980	propoxate	1	C1=NC=C([N]1C(C2=CC=CC=C2)C)C(OCCC)=O
1981	prosulpride	1	C1=C([S](N)(=O)=O)C=CC(=C1C(NCC2N(CCC2)CCC)=O)OC
1982	prothipendyl	1	C1=CC=CC2=C1N(C3=C(S2)C=CC=N3)CCCN(C)C
1983	pyrithyldione	1	C(C1(C(C=CNC1=O)=O)CC)C
1984	pyrovalerone	1	C2=C(C(C(N1CCCC1)CCC)=O)C=CC(=C2)C
1985	quinupramine	1	C1=CC=CC4=C1N(C2C3CCN(C2)CC3)C5=C(CC4)C=CC=C5
1986	ralitoline	1	C1=C(Cl)C(=C(C=C1)C)NC(=O)/C=C/2SCC(=O)N2C
1987	razobazam	1	C3=C(N2C1=C([NH]N=C1N(C(=O)CC2=O)C)C)C=CC=C3
1988	reboxetine	1	[C@H](C1=CC=CC=C1)([C@@H]2CNCCO2)OC3=CC=CC=C3OCC
1989	remoxipride	1	[C@H]2(CNC(C1=C(C=CC(=C1OC)Br)OC)=O)N(CCC2)CC
1990	revospirone	1	C1=CC=CC4=C1C(N(CCCN3CCN(C2=NC=CC=N2)CC3)[S]4(=O)=O)=O
1991	rilapine	1	C1=C(Cl)C=CC\3=C1C=C(N2CCN(C)CC2)C4=C(C3=C/C#N)C=CC=C4
1992	riluzole	1	[H+].C1=C(OC(F)(F)F)C=CC2=C1SC(=N2)N.[Cl-]
1993	roflurane	1	COC(C(F)Br)(F)F
1994	roletamide	1	C1=C(C(=C(C=C1C(\C=C\N2CC=CC2)=O)OC)OC)OC
1995	rolziracetam	1	O=C1N2C(CC1)CCC2=O
1996	ropizine	1	C4=C(C(N2CCN(\N=C\C1=NC(=CC=C1)C)CC2)C3=CC=CC=C3)C=CC=C4
1997	rufinamide	1	C1=C(C(N)=O)N=N[N]1CC2=C(C=CC=C2F)F
1998	sabeluzole	1	C1=CC=CC2=C1N=C(S2)N(C4CCN(CC(COC3=CC=C(C=C3)F)O)CC4)C
1999	seproxetine	1	NCCC(Oc1ccc(cc1)C(F)(F)F)c2ccccc2
[truncated: 54 more rows]
