# Supplementary material for: Prediction of Blood-Brain Barrier Penetration (BBBP) Based on Molecular Descriptors of the Free-Form and In-Blood-Form Datasets
Source: Molecules. 2021 Dec 7;26(24):7428. doi: 10.3390/molecules26247428 (PMC8708321; doi:10.3390/molecules26247428)
Supplement: Supplementary file 1 [file molecules-26-07428-s001.zip › SupplementaryData/lbbb31.csv]

num	name	p_np	smiles
310001	L001	1	Oc1ncnc2[nH]ncc12
310002	L002	0	OC[C@@H]1CC[C@H](n2cnc3c(O)ncnc32)O1
310003	L003	1	OCCOCCN1CCN([C@H](c2ccccc2)c2ccc(Cl)cc2)CC1
310004	L004	1	CC(C)Cc1ccc([C@H](C)C(=O)O)cc1
310005	L005	0	COc1cccnc1CCCCNc1nc(=O)c(Cc2ccc(C)nc2)c[nH]1
310006	L006	0	Cc1ccc(Cc2c[nH]c(NCCSCc3ccc(CN(C)C)o3)nc2=O)cn1
310007	L007	1	CN1CCN2c3ccccc3Cc3ccccc3[C@@H]2C1
310008	L008	1	CN1CCN2c3ncccc3Cc3ccccc3[C@@H]2C1
310009	L009	1	O=C1Nc2ccc(Cl)cc2C(c2ccccc2)=N[C@@H]1O
310010	L010	0	CN/C(=C\[N+](=O)[O-])NCCS[CH2+]c1ccc(CN(C)C)o1
310011	L011	0	Cc1ccc(Cc2c[nH]c(NCCCCc3ncc(Br)cc3C)nc2=O)cn1
310012	L012	1	CCCC(=O)Nc1ccc(OC[CH]CNC(C)C)c(C(C)=O)c1
310013	L013	1	Nc1nc2c(ncn2COCCO)c(=O)[nH]1
310014	L014	0	CC[C@H](CO)NCCN[C@H](CC)CO
310015	L015	1	CC[C@]1(C)CC(=O)NC1=O
310016	L016	0	CSc1ccc2c(c1)N(CC[C@@H]1CCCCN1)c1ccccc1S2
310017	L017	0	COc1ccc2[nH]c([S@](=O)Cc3ncc(C)c(OC)c3C)nc2c1
310018	L018	0	Cc1onc(-c2ccccc2)c1C(=O)N[C@H]1C(=O)N2[C@@H](C(=O)O)C(C)(C)S[C@H]12
310019	L019	0	Nc1ccc(/N=N/c2ccccc2)c(N)n1
310020	L020	0	CC1(C)S[C@@H]2[C@@H](NC(=O)COc3ccccc3)C(=O)N2[C@H]1C(=O)O
310021	L021	0	C[C@@H](C[N+](C)(C)C)OC(N)=O
310022	L022	0	NS(=O)(=O)c1cc2c(cc1Cl)N=CNS2(=O)=O
310023	L023	0	O=C(O)c1cc(=O)c2c(OCC(O)COc3cccc4oc(C(=O)O)cc(=O)c34)cccc2o1
310024	L024	0	O=C(c1ccccc1)c1ccc2n1CC[C@H]2C(=O)O
310025	L025	0	OC[C@@H](O)[C@@H](O)[C@H](O)[C@H](O)CO
310026	L026	1	COCCc1ccc(OC[C@H](O)CNC(C)C)cc1
310027	L027	0	CC(=O)N[C-]1C(I)C(NC(C)=O)C(I)C(C(=O)O)C1I
310028	L028	0	O=S(=O)([O-])CCS
310029	L029	0	CN1Cc2c(-c3noc(C(C)(CO)CO)n3)ncn2-c2ccccc2C1=O
310030	L030	1	CN(C(=O)Cc1ccc(Cl)c(Cl)c1)[C@@H]1[CH]CCCC1
310031	L031	0	CN1C(C(=O)Nc2ccccn2)=C(O)c2sccc2S1(=O)=O
