# Supplementary material for: Prediction of Blood-Brain Barrier Penetration (BBBP) Based on Molecular Descriptors of the Free-Form and In-Blood-Form Datasets
Source: Molecules. 2021 Dec 7;26(24):7428. doi: 10.3390/molecules26247428 (PMC8708321; doi:10.3390/molecules26247428)
Supplement: Supplementary file 1 [file molecules-26-07428-s001.zip › SupplementaryData/tx95.csv]

num	name	p_np	smiles
950001	b7	0	O=C1C(O)=C(C2CCC(c3ccc(Cl)cc3)CC2)C(=O)c2ccccc21
950002	b8	0	CCC(C)C(N)C1=NC(C(=O)NC(CC(C)C)C(=O)NC(CCC(=O)O)C(=O)NC(C(=O)NCCCCC2NC(=O)C(CC(N)=O)NC(=O)C(CC(=O)O)NC(=O)C(Cc3c[nH]cn3)NC(=O)C(Cc3ccccc3)NC(=O)C(C(C)CC)NC(=O)C(CCCN)NC2=O)C(C)CC)CS1
950003	b9	0	O=C(Cc1ccc(Cl)c(Cl)c1)N1CCc2[nH]cnc2C1CN1CCCC1
950004	b10	0	CC(C)CC1C(=O)N2CCCC2C2(O)OC(NC(=O)C3C=C4c5cccc6[nH]c(Br)c(c56)CC4N(C)C3)(C(C)C)C(=O)N12
950005	b11	0	NS(=O)(=O)c1cc2c(cc1Cl)N=CNS2(=O)=O
950006	b12	0	CC12CCC(=O)C=C1CCC1C2C(O)CC2(C)C(C(=O)CO)CCC12
950007	b13	0	CC12CCC(=O)C=C1CCC1C2C(O)CC2(C)C1CCC2(O)C(=O)CO
950008	b14	0	CC(CN1CC(=O)NC(=O)C1)N1CC(=O)NC(=O)C1
950009	b15	0	O=c1[nH]cnc2c1ncn2C1CCC(CO)O1
950010	b16	0	CN1CC(C(=O)NC2(C)OC3(O)C4CCCN4C(=O)C(Cc4ccccc4)N3C2=O)CC2c3cccc4[nH]cc(c34)CC21
950011	b17	0	CN(C(=O)Cc1ccccc1N)C(CN1CCC(O)C1)c1ccccc1
950012	b18	0	CCOC(=O)C(CCc1ccccc1)NC(C)C(=O)N1CCCC1C(=O)O
950013	b19	0	CCC(CO)NCCNC(CC)CO
950014	b20	0	CC(=O)N1CCN(C(=O)Cc2ccc(Cl)c(Cl)c2)C(CN2CCC(O)C2)C1
950015	b21	0	CC(=O)N1CCN(C(=O)Cc2ccc(C(F)(F)F)cc2)C(CN2CCC(O)C2)C1
950016	b22	0	CSc1ccc(CC(=O)N2CCN(C(C)=O)CC2CN2CCC(O)C2)cc1
950017	b23	0	CC(=O)N1CCN(C(=O)Cc2cc(F)cc(F)c2)C(CN2CCC(O)C2)C1
950018	b24	0	CC(=O)N1CCN(C(=O)Cc2ccccc2)C(CN2CCC(O)C2)C1
950019	b25	0	CC(=O)N1CCN(C(=O)Cc2ccc([N+](=O)[O-])cc2)C(CN2CCC(O)C2)C1
950020	b26	0	COc1ccc(CC(=O)N2CCN(C(C)=O)CC2CN2CCC(O)C2)cc1
950021	b27	0	CC(=O)N1CCN(C(=O)Cc2cccc([N+](=O)[O-])c2)C(CN2CCC(O)C2)C1
950022	b28	0	CC(=O)N1CCN(C(=O)Cc2ccc(S(C)=O)cc2)C(CN2CCC(O)C2)C1
950023	b29	0	CC(=O)N1CCN(C(=O)Cc2ccc(S(C)(=O)=O)cc2)C(CN2CCC(O)C2)C1
950024	b30	0	N=C(N)NCC1COC2(CCCCC2)O1
950025	b31	0	COc1cccnc1CCCCNc1nc(=O)c(Cc2ccc(C)nc2)c[nH]1
950026	b34	0	Cc1ccc(Cc2c[nH]c(NCCSCc3ccc(CN(C)C)o3)nc2=O)cn1
950027	b36	0	CC(N)C(O)c1cccc(O)c1
950028	b37	0	CC#CC1(O)CCC2C3CCC4=CC(=O)CCC4=C3C(c3ccc(N(C)C)cc3)CC21C
950029	b40	0	CC1(C)SC2C(NC(=O)COc3ccccc3)C(=O)N2C1C(=O)O
950030	b41	0	CCC(C)C(=O)OC1CC(O)C=C2C=CC(C)C(CCC(O)CC(O)CC(=O)O)C21
950031	b42	0	C=C[C@H]1C[N@@]2CC[C@H]1C[C@H]2[C@H](O)c1ccnc2ccc(OC)cc12
950032	b43	0	CNC(=C[N+](=O)[O-])NCCSCc1ccc(CN(C)C)o1
950033	b45	0	O=C1NC(=O)C2(CCN(C(=O)Cc3ccc(Cl)c(Cl)c3)C(CN3CCCC3)C2)N1
950034	b46	0	O=C(Cc1ccc(Cl)c(Cl)c1)N1CCn2ccnc2C1CN1CCC(O)C1
950035	b47	0	O=C(Cc1ccc(Cl)c(Cl)c1)N1CCN(CCO)CC1CN1CCC(O)C1
950036	b48	0	O=C(Cc1ccc(Cl)c(Cl)c1)N1CCc2[nH]cnc2C1CN1CCC(O)C1
950037	b49	0	CCC(NC(=O)c1c(OCC(=O)O)c(-c2ccccc2)nc2ccccc12)c1ccccc1
950038	b50	0	CCC(NC(=O)c1c(OCCCC(=O)O)c(-c2ccccc2)nc2ccccc12)c1ccccc1
950039	b51	0	CCC(NC(=O)c1c(OCCNC(=O)Cc2ccccc2C(=O)O)c(-c2ccccc2)nc2ccccc12)c1ccccc1
950040	b52	0	CCC(NC(=O)c1c(OCCNC(=O)Cc2ccccn2)c(-c2ccccc2)nc2ccccc12)c1ccccc1
950041	b53	0	CCC(NC(=O)c1c(OCCNC(=O)C2CCCN2)c(-c2ccccc2)nc2ccccc12)c1ccccc1
950042	b54	0	CCC(NC(=O)c1c(Cn2ccnc2)c(-c2ccccc2)nc2ccccc12)c1ccccc1
950043	b55	0	CC1CN(c2c(F)c(N)c3c(=O)c(C(=O)O)cn(C4CC4)c3c2F)CC(C)N1
950044	b56	0	CN(N=O)C(=O)NC1C(O)OC(CO)C(O)C1O
950045	b57	0	Cc1ccc(Cc2c[nH]c(NCCCCc3ncc(Br)cc3C)nc2=O)cn1
950046	b58	0	CN1C(C(=O)Nc2ccccn2)=C(O)c2sccc2S1(=O)=O
950047	b61	1	Cc1cc(C(C)(C)SC(C)(C)CNc2[nH]ccc2[N+](=O)[O-])nc(C)c1C
950048	b80	1	CC(C)(O)C(F)(F)F
950049	b85	1	CN1CCC2c3cc(Cl)ccc3Oc3ccccc3C2C1
950050	b87	1	Clc1ccc2c(c1)C1CCNCC1c1ccccc1O2
950051	b89	1	COc1cc2c(c(CNC3CCCNC3c3ccccc3)c1)OCC2
950052	b93	1	Nc1nc(NC2CC2)c2ncn(C3C=CC(CO)C3)c2n1
950053	b95	1	O=c1[nH]cnc2[nH]ncc12
950054	b100	1	CC(C)(C)OC(=O)c1ncn2c1C1CCCN1C(=O)c1cc(Br)ccc1-2
950055	b101	1	O=C(Cc1ccc(Cl)c(Cl)c1)N1CCCCC1CN1CCCC1
950056	b102	1	O=C(Cc1ccc(Cl)c(Cl)c1)N1CCc2ccccc2C1CN1CCCC1
950057	b103	1	O=C(Cc1ccc(C(F)(F)F)cc1)N1CCCCC1CN1CCCC1
950058	b104	1	O=C(Cc1ccc(Cl)c(Cl)c1)N1CCc2sccc2C1CN1CCCC1
950059	b105	1	O=C(Cc1ccc(Cl)c(Cl)c1)N1CCc2ccsc2C1CN1CCCC1
950060	b106	1	CC1(C)CCN(C(=O)Cc2ccc(Cl)c(Cl)c2)C(CN2CCCC2)C1
950061	b113	1	Nc1nc(Cl)nc2c1ncn2C1CC(O)C(CO)O1
950062	b114	1	Clc1cccc(Cl)c1N=C1NCCN1
950063	b118	1	CCCCCCn1ccc(=O)c(O)c1C
950064	b123	1	Nc1ccn(C2OC(CO)C(O)C2O)c(=O)n1
950065	b124	1	CN(C)N=Nc1[nH]cnc1C(N)=O
950066	b127	1	O=C1CN=C(c2ccccc2)c2c(Cl)cccc2N1
950067	b135	1	CC(=O)N1CCN(C(=O)Cc2ccc(Cl)c(Cl)c2)C(CN2CCCC2)C1
950068	b136	1	O=C(Cc1ccc(Cl)c(Cl)c1)N1CCc2occc2C1CN1CCCC1
950069	b137	1	COC(=O)N1CCN(C(=O)Cc2ccc(Cl)c(Cl)c2)C(CN2CCCC2)C1
950070	b138	1	CCOC(=O)N1CCN(C(=O)Cc2ccc(Cl)c(Cl)c2)C(CN2CCCC2)C1
950071	b139	1	CCCOC(=O)N1CCN(C(=O)Cc2ccc(Cl)c(Cl)c2)C(CN2CCCC2)C1
950072	b140	1	O=C(Cc1ccc(Cl)c(Cl)c1)N1CCc2occc2C1CN1CCC(O)C1
950073	b145	1	CC(C)C(CN1CCCC1)N(C)C(=O)Cc1ccc(Cl)c(Cl)c1
950074	b146	1	CN(C(=O)Cc1ccc(Cl)c(Cl)c1)C(CN1CCCC1)c1ccccc1
950075	b155	1	C=CCN1CCC23c4c5ccc(O)c4OC2C(O)C=CC3C1C5
950076	b159	1	CSc1ccc2c(c1)N(CCC1CCCCN1)c1ccccc1S2
950077	b169	1	OCC1OC(n2cnc3c2N=CNCC3O)CC1O
950078	b170	1	CN1CCC2(C)c3cc(OC(=O)Nc4ccccc4)ccc3N(C)C12
950079	b174	1	COC(C(=O)C(O)C(C)O)C1Cc2cc3cc(OC4CC(OC5CC(O)C(O)C(C)O5)C(O)C(C)O4)c(C)c(O)c3c(O)c2C(=O)C1OC1CC(OC2CC(O)C(OC3CC(C)(O)C(O)C(C)O3)C(C)O2)C(O)C(C)O1
950080	b176	1	CC(=O)C1CCC2C3CCC4=CC(=O)CCC4(C)C3CCC12C
950081	b182	1	C=C[C@H]1C[N@@]2CC[C@H]1C[C@@H]2[C@@H](O)c1ccnc2ccc(OC)cc12
950082	b183	1	NC(=O)c1ncn(C2OC(CO)C(O)C2O)n1
950083	b186	1	CCCNC(=O)c1ccc2c(c1)N(C(C)CN1CCCC1)c1ccccc1S2
950084	b188	1	CN1CCN(C(=O)Cc2ccc(Cl)c(Cl)c2)C(CN2CCCC2)C1
950085	b189	1	O=C(Cc1ccc(Cl)c(Cl)c1)N1CCn2ccnc2C1CN1CCCC1
950086	b190	1	O=C(Cc1ccc(Cl)c(Cl)c1)N1CCn2ncnc2C1CN1CCCC1
950087	b192	1	CCC(NC(=O)c1c(O)c(-c2ccccc2)nc2ccccc12)c1ccccc1
950088	b193	1	CCC(NC(=O)c1c(OCCCN(C)C)c(-c2ccccc2)nc2ccccc12)c1ccccc1
950089	b196	1	Cc1cn(C2C=CC(CO)O2)c(=O)[nH]c1=O
950090	b200	1	CC12CCC(=O)C=C1CCC1C2CCC2(C)C(O)CCC12
950091	b204	1	C#CC1(O)CCC2C3C(C)CC4=C(CCC(=O)C4)C3CCC21C
950092	b206	1	CNC(=NC#N)NCCSCc1csc(N=C(N)N)n1
950093	b209	1	NC1C2CN(c3nc4c(cc3F)c(=O)c(C(=O)O)cn4-c3ccc(F)cc3F)CC12
950094	b210	1	CN(C(=O)Cc1ccc(Cl)c(Cl)c1)C1CCCCC1N1CCCC1
950095	b213	1	Nc1ccn(C2CCC(CO)O2)c(=O)n1
